# Supplementary material for: 3-[(3,5-Di-tert-butyl-2-hydroxy­benzyl­idene)methyl­eneamino]benzonitrile
Source: Acta Crystallogr Sect E Struct Rep Online. 2009 Apr 30;65(Pt 5):o1141. doi: 10.1107/S1600536809014809 (PMC2977811; doi:10.1107/S1600536809014809)
Supplement: Supplementary file 1 [file e-65-o1141-sup1.cif]

##############################################################################
###                                                                        ###
###        Electronic paper (Acta Crystallographica Section E)             ###
###                                                                        ###
##############################################################################
#                                                                            #
# This CIF contains the data in a paper accepted for publication in Acta     #
# Crystallographica Section E. It conforms to the requirements of Notes      #
# for Authors for Section E, and has been peer reviewed under the auspices   #
# of the IUCr Commission on Journals.                                        #
#                                                                            #
# Full details of the Crystallographic Information File format               #
# are given in the paper "The Crystallographic Information File (CIF):       #
# a New Standard Archive File for Crystallography" by S. R. Hall, F. H.      #
# Allen and I. D. Brown [Acta Cryst. (1991), A47, 655-685].                  #
#                                                                            #
# The current version of the core CIF dictionary is obtainable from          #
# ftp://ftp.iucr.org/pub/cif_core.dic. The current version number is 2.4.    #
#                                                                            #
# Software is freely available for graphical display of the structure(s) in  #
# this CIF.  For information consult the CIF home page http://www.iucr.org/  #
# cif/home.html                                                              #
#                                                                            #
# This file may be used for bona fide research purposes within the           #
# scientific community so long as proper attribution is given to the journal # 
# article from which it was obtained.                                        #
#                                                                            #
##############################################################################
                                             
data_I
_audit_creation_method     SHELXL-97
_chemical_name_systematic
;
3-[(3,5-Di-<i>tert</i>-butyl-2-hydroxybenzylidene)methyleneamino]benzonitrile
;
_chemical_name_common     ?
_chemical_formula_moiety     'C22 H26 N2 O'
_chemical_formula_sum     'C22 H26 N2 O'
_chemical_formula_iupac     'C22 H26 N2 O'
_chemical_formula_weight     334.45
_chemical_melting_point     ?
_symmetry_cell_setting     'Monoclinic'
_symmetry_space_group_name_H-M     'P 21/c'
_symmetry_space_group_name_Hall     '-P 2ybc'
loop_
    _symmetry_equiv_pos_as_xyz
    'x, y, z'
    '-x, y+1/2, -z+1/2'
    '-x, -y, -z'
    'x, -y-1/2, z-1/2'
_cell_length_a     14.897(3)
_cell_length_b     15.684(3)
_cell_length_c     8.8581(18)
_cell_angle_alpha     90.00
_cell_angle_beta     97.86(3)
_cell_angle_gamma     90.00
_cell_volume     2050.2(7)
_cell_formula_units_Z     4
_cell_measurement_reflns_used     7104
_cell_measurement_theta_min     3.0
_cell_measurement_theta_max     25.2
_cell_measurement_temperature     293(2)
_exptl_crystal_description     Prism
_exptl_crystal_colour     Colorless
_exptl_crystal_size_max     0.2
_exptl_crystal_size_mid     0.2
_exptl_crystal_size_min     0.2
_exptl_crystal_density_diffrn     1.084
_exptl_crystal_density_meas     ?
_exptl_crystal_density_method     'not measured'
_exptl_crystal_F_000     720
_exptl_absorpt_coefficient_mu     0.067
_exptl_absorpt_correction_type     'Multi-scan'
_exptl_absorpt_process_details     '(CrystalClear; Rigaku, 2005)'
_exptl_absorpt_correction_T_min     0.9033
_exptl_absorpt_correction_T_max     1.0000
_exptl_special_details
;
;
_diffrn_ambient_temperature     293(2)
_diffrn_radiation_type     MoK\a
_diffrn_radiation_wavelength     0.71073
_diffrn_radiation_source     'fine-focus sealed tube'
_diffrn_radiation_monochromator     graphite
_diffrn_measurement_device_type     'Rigaku Mercury2'
_diffrn_measurement_method     \w
_diffrn_detector_area_resol_mean     13.6612
_diffrn_reflns_number     10436
_diffrn_reflns_av_R_equivalents     0.0789
_diffrn_reflns_av_sigmaI/netI     0.0841
_diffrn_reflns_theta_min     3.05
_diffrn_reflns_theta_max     25.24
_diffrn_reflns_theta_full     25.24
_diffrn_measured_fraction_theta_max     0.996
_diffrn_measured_fraction_theta_full     0.996
_diffrn_reflns_limit_h_min     -17
_diffrn_reflns_limit_h_max     17
_diffrn_reflns_limit_k_min     -14
_diffrn_reflns_limit_k_max     18
_diffrn_reflns_limit_l_min     -9
_diffrn_reflns_limit_l_max     10
_diffrn_standards_number     ?
_diffrn_standards_interval_count     ?
_diffrn_standards_interval_time     ?
_diffrn_standards_decay_%     ?
_refine_special_details
;
Refinement of <i>F</i>^2^ against ALL reflections. The weighted <i>R</i>-factor
<i>wR</i> and goodness of fit <i>S</i> are based on <i>F</i>^2^, conventional
<i>R</i>-factors <i>R</i> are based on <i>F</i>, with <i>F</i> set to zero for
negative <i>F</i>^2^. The threshold expression of <i>F</i>^2^ >
\s(<i>F</i>^2^) is used only for calculating <i>R</i>-factors(gt) <i>etc</i>.
and is not relevant to the choice of reflections for refinement.
<i>R</i>-factors based on <i>F</i>^2^ are statistically about twice as large
as those based on <i>F</i>, and <i>R</i>- factors based on ALL data will be
even larger.
;
_reflns_number_total     3701
_reflns_number_gt     1746
_reflns_threshold_expression     I>2\s(I)
_refine_ls_structure_factor_coef     Fsqd
_refine_ls_matrix_type     full
_refine_ls_R_factor_all     0.1682
_refine_ls_R_factor_gt     0.0722
_refine_ls_wR_factor_gt     0.1577
_refine_ls_wR_factor_ref     0.1890
_refine_ls_goodness_of_fit_ref     0.988
_refine_ls_restrained_S_all     0.988
_refine_ls_number_reflns     3701
_refine_ls_number_parameters     230
_refine_ls_number_restraints     0
_refine_ls_hydrogen_treatment     mixed
_refine_ls_weighting_scheme     calc
_refine_ls_weighting_details
                 'calc w=1/[\s^2^(Fo^2^)+(0.0819P)^2^] where P=(Fo^2^+2Fc^2^)/3'
_atom_sites_solution_hydrogens     geom
_atom_sites_solution_primary     direct
_atom_sites_solution_secondary     difmap
_refine_ls_shift/su_max     0.004
_refine_ls_shift/su_mean     0.000
_refine_diff_density_max     0.142
_refine_diff_density_min     -0.150
_refine_ls_extinction_method     none
_refine_ls_extinction_coef     ?
loop_
    _atom_type_symbol
    _atom_type_description
    _atom_type_scat_dispersion_real
    _atom_type_scat_dispersion_imag
    _atom_type_scat_source
    'C' 'C' 0.0033 0.0016
                         'International Tables Vol C Tables 4.2.6.8 and 6.1.1.4'
    'H' 'H' 0.0000 0.0000
                         'International Tables Vol C Tables 4.2.6.8 and 6.1.1.4'
    'N' 'N' 0.0061 0.0033
                         'International Tables Vol C Tables 4.2.6.8 and 6.1.1.4'
    'O' 'O' 0.0106 0.0060
                         'International Tables Vol C Tables 4.2.6.8 and 6.1.1.4'
_computing_data_collection     'CrystalClear (Rigaku, 2005)'
_computing_cell_refinement     'CrystalClear (Rigaku, 2005)'
_computing_data_reduction     'CrystalClear (Rigaku, 2005)'
_computing_structure_solution     'SHELXS97 (Sheldrick, 2008)'
_computing_structure_refinement     'SHELXL97 (Sheldrick, 2008)'
_computing_molecular_graphics     'SHELXTL (Sheldrick, 2008)'
_computing_publication_material     'SHELXL97 (Sheldrick, 2008)'
loop_
    _atom_site_type_symbol
    _atom_site_label
    _atom_site_fract_x
    _atom_site_fract_y
    _atom_site_fract_z
    _atom_site_U_iso_or_equiv
    _atom_site_adp_type
    _atom_site_calc_flag
    _atom_site_refinement_flags
    _atom_site_occupancy
    _atom_site_disorder_assembly
    _atom_site_disorder_group
    O O1 0.66011(15) 0.15473(13) 0.7833(2) 0.0653(6) Uani d . 1 . .
    C C10 0.72011(19) 0.08905(18) 0.8159(3) 0.0505(8) Uani d . 1 . .
    N N2 0.59185(16) 0.11626(15) 1.0309(3) 0.0559(7) Uani d . 1 . .
    C C11 0.78194(18) 0.06970(18) 0.7144(3) 0.0492(8) Uani d . 1 . .
    C C9 0.71779(18) 0.04083(18) 0.9488(3) 0.0490(7) Uani d . 1 . .
    C C14 0.77740(19) -0.02806(19) 0.9807(3) 0.0566(8) Uani d . 1 . .
    H H14A 0.7755 -0.0593 1.0695 0.068 Uiso calc R 1 . .
    C C12 0.83890(19) 0.00022(19) 0.7535(4) 0.0561(8) Uani d . 1 . .
    H H12A 0.8803 -0.0134 0.6876 0.067 Uiso calc R 1 . .
    C C1 0.52589(19) 0.1264(2) 1.1329(3) 0.0520(8) Uani d . 1 . .
    C C8 0.6525(2) 0.05759(19) 1.0535(3) 0.0534(8) Uani d . 1 . .
    H H8A 0.6547 0.0243 1.1407 0.064 Uiso calc R 1 . .
    C C13 0.83925(19) -0.05108(18) 0.8837(4) 0.0545(8) Uani d . 1 . .
    C C2 0.48863(19) 0.20659(19) 1.1417(3) 0.0563(8) Uani d . 1 . .
    H H2B 0.5078 0.2513 1.0850 0.068 Uiso calc R 1 . .
    C C3 0.4222(2) 0.2205(2) 1.2357(4) 0.0610(9) Uani d . 1 . .
    C C4 0.3933(2) 0.1543(3) 1.3211(4) 0.0703(10) Uani d . 1 . .
    H H4A 0.3489 0.1636 1.3834 0.084 Uiso calc R 1 . .
    C C6 0.49656(19) 0.0600(2) 1.2181(4) 0.0608(9) Uani d . 1 . .
    H H6A 0.5208 0.0057 1.2118 0.073 Uiso calc R 1 . .
    C C7 0.3820(2) 0.3038(3) 1.2386(4) 0.0792(11) Uani d . 1 . .
    C C5 0.4310(2) 0.0748(2) 1.3128(4) 0.0710(10) Uani d . 1 . .
    H H5A 0.4126 0.0304 1.3710 0.085 Uiso calc R 1 . .
    C C15 0.9008(2) -0.1292(2) 0.9173(4) 0.0705(10) Uani d . 1 . .
    C C17 0.8421(3) -0.2099(2) 0.9016(6) 0.1168(16) Uani d . 1 . .
    H H17A 0.8121 -0.2145 0.7989 0.175 Uiso calc R 1 . .
    H H17B 0.7977 -0.2068 0.9704 0.175 Uiso calc R 1 . .
    H H17C 0.8798 -0.2590 0.9257 0.175 Uiso calc R 1 . .
    C C16 0.9728(3) -0.1349(3) 0.8100(7) 0.145(2) Uani d . 1 . .
    H H16A 0.9437 -0.1377 0.7065 0.217 Uiso calc R 1 . .
    H H16B 1.0088 -0.1851 0.8332 0.217 Uiso calc R 1 . .
    H H16C 1.0110 -0.0854 0.8229 0.217 Uiso calc R 1 . .
    N N1 0.3495(3) 0.3705(2) 1.2362(5) 0.1135(13) Uani d . 1 . .
    C C19 0.7872(2) 0.1226(2) 0.5690(4) 0.0619(9) Uani d . 1 . .
    C C20 0.6964(2) 0.1167(2) 0.4636(4) 0.0807(11) Uani d . 1 . .
    H H20A 0.6839 0.0581 0.4368 0.121 Uiso calc R 1 . .
    H H20B 0.6998 0.1493 0.3728 0.121 Uiso calc R 1 . .
    H H20C 0.6488 0.1388 0.5153 0.121 Uiso calc R 1 . .
    C C21 0.8071(2) 0.2170(2) 0.6111(4) 0.0871(12) Uani d . 1 . .
    H H21A 0.7609 0.2386 0.6665 0.131 Uiso calc R 1 . .
    H H21B 0.8079 0.2497 0.5198 0.131 Uiso calc R 1 . .
    H H21C 0.8650 0.2212 0.6733 0.131 Uiso calc R 1 . .
    C C18 0.9497(3) -0.1256(2) 1.0812(5) 0.1196(17) Uani d . 1 . .
    H H18A 0.9058 -0.1221 1.1508 0.179 Uiso calc R 1 . .
    H H18B 0.9882 -0.0763 1.0931 0.179 Uiso calc R 1 . .
    H H18C 0.9857 -0.1761 1.1021 0.179 Uiso calc R 1 . .
    C C22 0.8623(3) 0.0909(3) 0.4806(5) 0.1176(17) Uani d . 1 . .
    H H22A 0.8515 0.0322 0.4529 0.176 Uiso calc R 1 . .
    H H22B 0.9199 0.0960 0.5434 0.176 Uiso calc R 1 . .
    H H22C 0.8625 0.1245 0.3901 0.176 Uiso calc R 1 . .
    H H1A 0.618(3) 0.155(3) 0.865(6) 0.166(19) Uiso d . 1 . .
loop_
    _atom_site_aniso_label
    _atom_site_aniso_U_11
    _atom_site_aniso_U_22
    _atom_site_aniso_U_33
    _atom_site_aniso_U_12
    _atom_site_aniso_U_13
    _atom_site_aniso_U_23
    O1 0.0747(15) 0.0676(14) 0.0544(15) 0.0222(12) 0.0120(12) 0.0117(12)
    C10 0.0533(18) 0.0542(18) 0.0421(19) 0.0053(16) 0.0001(15) -0.0018(15)
    N2 0.0599(16) 0.0620(16) 0.0468(17) 0.0058(14) 0.0115(13) -0.0027(13)
    C11 0.0463(17) 0.0592(19) 0.0423(19) -0.0004(16) 0.0064(14) -0.0020(15)
    C9 0.0556(18) 0.0545(18) 0.0364(18) 0.0040(16) 0.0047(14) -0.0008(15)
    C14 0.064(2) 0.0587(19) 0.0467(19) -0.0012(17) 0.0041(16) 0.0110(16)
    C12 0.0492(18) 0.065(2) 0.056(2) -0.0056(16) 0.0124(15) -0.0055(17)
    C1 0.0488(17) 0.064(2) 0.0428(19) -0.0021(17) 0.0063(15) -0.0084(16)
    C8 0.062(2) 0.0577(19) 0.0395(18) -0.0017(17) 0.0056(15) -0.0024(15)
    C13 0.0469(17) 0.0579(19) 0.058(2) 0.0023(16) 0.0054(15) -0.0025(17)
    C2 0.058(2) 0.060(2) 0.052(2) -0.0047(17) 0.0137(16) -0.0084(16)
    C3 0.058(2) 0.068(2) 0.058(2) -0.0018(18) 0.0112(17) -0.0182(19)
    C4 0.055(2) 0.095(3) 0.065(2) -0.011(2) 0.0217(18) -0.013(2)
    C6 0.057(2) 0.063(2) 0.062(2) -0.0070(17) 0.0070(17) -0.0004(18)
    C7 0.081(3) 0.077(3) 0.085(3) -0.002(2) 0.028(2) -0.023(2)
    C5 0.064(2) 0.083(3) 0.069(2) -0.013(2) 0.0186(19) 0.003(2)
    C15 0.059(2) 0.065(2) 0.085(3) 0.0121(18) 0.0026(19) 0.0019(19)
    C17 0.108(3) 0.067(3) 0.166(5) 0.005(2) -0.015(3) -0.008(3)
    C16 0.131(4) 0.136(4) 0.184(5) 0.076(3) 0.080(4) 0.044(4)
    N1 0.120(3) 0.088(2) 0.140(4) 0.008(2) 0.046(3) -0.034(2)
    C19 0.061(2) 0.075(2) 0.051(2) -0.0047(18) 0.0139(17) 0.0107(18)
    C20 0.085(2) 0.105(3) 0.049(2) -0.011(2) -0.0005(19) 0.007(2)
    C21 0.093(3) 0.095(3) 0.070(3) -0.032(2) -0.001(2) 0.023(2)
    C18 0.105(3) 0.099(3) 0.138(4) 0.030(3) -0.043(3) 0.012(3)
    C22 0.115(3) 0.160(4) 0.090(3) 0.033(3) 0.061(3) 0.045(3)
_geom_special_details
;
All e.s.d.'s (except the e.s.d. in the dihedral angle between two l.s. planes)
are estimated using the full covariance matrix. The cell e.s.d.'s are taken
into account individually in the estimation of e.s.d.'s in distances, angles
and torsion angles; correlations between e.s.d.'s in cell parameters are only
used when they are defined by crystal symmetry. An approximate (isotropic)
treatment of cell e.s.d.'s is used for estimating e.s.d.'s involving l.s.
planes.
;
loop_
    _geom_bond_atom_site_label_1
    _geom_bond_atom_site_label_2
    _geom_bond_site_symmetry_2
    _geom_bond_distance
    _geom_bond_publ_flag
    O1 C10 . 1.369(3) ?
    O1 H1A . 1.03(5) ?
    C10 C9 . 1.404(4) ?
    C10 C11 . 1.405(4) ?
    N2 C8 . 1.286(3) ?
    N2 C1 . 1.431(3) ?
    C11 C12 . 1.395(4) ?
    C11 C19 . 1.543(4) ?
    C9 C14 . 1.403(4) ?
    C9 C8 . 1.456(4) ?
    C14 C13 . 1.391(4) ?
    C14 H14A . 0.9300 ?
    C12 C13 . 1.406(4) ?
    C12 H12A . 0.9300 ?
    C1 C2 . 1.382(4) ?
    C1 C6 . 1.391(4) ?
    C8 H8A . 0.9300 ?
    C13 C15 . 1.534(4) ?
    C2 C3 . 1.396(4) ?
    C2 H2B . 0.9300 ?
    C3 C4 . 1.387(4) ?
    C3 C7 . 1.438(5) ?
    C4 C5 . 1.374(4) ?
    C4 H4A . 0.9300 ?
    C6 C5 . 1.390(4) ?
    C6 H6A . 0.9300 ?
    C7 N1 . 1.152(4) ?
    C5 H5A . 0.9300 ?
    C15 C17 . 1.535(4) ?
    C15 C16 . 1.530(5) ?
    C15 C18 . 1.533(5) ?
    C17 H17A . 0.9600 ?
    C17 H17B . 0.9600 ?
    C17 H17C . 0.9600 ?
    C16 H16A . 0.9600 ?
    C16 H16B . 0.9600 ?
    C16 H16C . 0.9600 ?
    C19 C22 . 1.534(4) ?
    C19 C20 . 1.537(4) ?
    C19 C21 . 1.545(4) ?
    C20 H20A . 0.9600 ?
    C20 H20B . 0.9600 ?
    C20 H20C . 0.9600 ?
    C21 H21A . 0.9600 ?
    C21 H21B . 0.9600 ?
    C21 H21C . 0.9600 ?
    C18 H18A . 0.9600 ?
    C18 H18B . 0.9600 ?
    C18 H18C . 0.9600 ?
    C22 H22A . 0.9600 ?
    C22 H22B . 0.9600 ?
    C22 H22C . 0.9600 ?
loop_
    _geom_angle_atom_site_label_1
    _geom_angle_atom_site_label_2
    _geom_angle_atom_site_label_3
    _geom_angle_site_symmetry_1
    _geom_angle_site_symmetry_3
    _geom_angle
    _geom_angle_publ_flag
    C10 O1 H1A . . 108(3) ?
    O1 C10 C9 . . 119.5(3) ?
    O1 C10 C11 . . 119.6(3) ?
    C9 C10 C11 . . 120.9(3) ?
    C8 N2 C1 . . 120.6(3) ?
    C12 C11 C10 . . 116.1(3) ?
    C12 C11 C19 . . 121.9(3) ?
    C10 C11 C19 . . 122.0(3) ?
    C10 C9 C14 . . 119.8(3) ?
    C10 C9 C8 . . 122.1(3) ?
    C14 C9 C8 . . 118.1(3) ?
    C13 C14 C9 . . 122.0(3) ?
    C13 C14 H14A . . 119.0 ?
    C9 C14 H14A . . 119.0 ?
    C11 C12 C13 . . 125.8(3) ?
    C11 C12 H12A . . 117.1 ?
    C13 C12 H12A . . 117.1 ?
    C2 C1 C6 . . 119.5(3) ?
    C2 C1 N2 . . 116.9(3) ?
    C6 C1 N2 . . 123.6(3) ?
    N2 C8 C9 . . 123.1(3) ?
    N2 C8 H8A . . 118.4 ?
    C9 C8 H8A . . 118.4 ?
    C14 C13 C12 . . 115.5(3) ?
    C14 C13 C15 . . 121.1(3) ?
    C12 C13 C15 . . 123.4(3) ?
    C1 C2 C3 . . 119.9(3) ?
    C1 C2 H2B . . 120.0 ?
    C3 C2 H2B . . 120.0 ?
    C4 C3 C2 . . 120.4(3) ?
    C4 C3 C7 . . 120.7(3) ?
    C2 C3 C7 . . 118.9(3) ?
    C5 C4 C3 . . 119.4(3) ?
    C5 C4 H4A . . 120.3 ?
    C3 C4 H4A . . 120.3 ?
    C5 C6 C1 . . 120.1(3) ?
    C5 C6 H6A . . 119.9 ?
    C1 C6 H6A . . 119.9 ?
    N1 C7 C3 . . 178.0(4) ?
    C4 C5 C6 . . 120.6(3) ?
    C4 C5 H5A . . 119.7 ?
    C6 C5 H5A . . 119.7 ?
    C17 C15 C16 . . 109.5(3) ?
    C17 C15 C18 . . 107.9(3) ?
    C16 C15 C18 . . 107.9(3) ?
    C17 C15 C13 . . 108.9(3) ?
    C16 C15 C13 . . 112.2(3) ?
    C18 C15 C13 . . 110.4(3) ?
    C15 C17 H17A . . 109.5 ?
    C15 C17 H17B . . 109.5 ?
    H17A C17 H17B . . 109.5 ?
    C15 C17 H17C . . 109.5 ?
    H17A C17 H17C . . 109.5 ?
    H17B C17 H17C . . 109.5 ?
    C15 C16 H16A . . 109.5 ?
    C15 C16 H16B . . 109.5 ?
    H16A C16 H16B . . 109.5 ?
    C15 C16 H16C . . 109.5 ?
    H16A C16 H16C . . 109.5 ?
    H16B C16 H16C . . 109.5 ?
    C22 C19 C20 . . 108.2(3) ?
    C22 C19 C21 . . 107.7(3) ?
    C20 C19 C21 . . 109.2(3) ?
    C22 C19 C11 . . 112.0(3) ?
    C20 C19 C11 . . 109.5(2) ?
    C21 C19 C11 . . 110.1(3) ?
    C19 C20 H20A . . 109.5 ?
    C19 C20 H20B . . 109.5 ?
    H20A C20 H20B . . 109.5 ?
    C19 C20 H20C . . 109.5 ?
    H20A C20 H20C . . 109.5 ?
    H20B C20 H20C . . 109.5 ?
    C19 C21 H21A . . 109.5 ?
    C19 C21 H21B . . 109.5 ?
    H21A C21 H21B . . 109.5 ?
    C19 C21 H21C . . 109.5 ?
    H21A C21 H21C . . 109.5 ?
    H21B C21 H21C . . 109.5 ?
    C15 C18 H18A . . 109.5 ?
    C15 C18 H18B . . 109.5 ?
    H18A C18 H18B . . 109.5 ?
    C15 C18 H18C . . 109.5 ?
    H18A C18 H18C . . 109.5 ?
    H18B C18 H18C . . 109.5 ?
    C19 C22 H22A . . 109.5 ?
    C19 C22 H22B . . 109.5 ?
    H22A C22 H22B . . 109.5 ?
    C19 C22 H22C . . 109.5 ?
    H22A C22 H22C . . 109.5 ?
    H22B C22 H22C . . 109.5 ?
loop_
    _geom_hbond_atom_site_label_D
    _geom_hbond_atom_site_label_H
    _geom_hbond_atom_site_label_A
    _geom_hbond_site_symmetry_A
    _geom_hbond_distance_DH
    _geom_hbond_distance_HA
    _geom_hbond_distance_DA
    _geom_hbond_angle_DHA
    O1 H1A N2 . 1.03(5) 1.68(5) 2.612(3) 149(4)
data_global
_journal_date_recd_electronic     2009-03-12
_journal_date_accepted     2009-04-21
_journal_name_full     'Acta Crystallographica, Section E'
_journal_year     2009
_journal_volume     65
_journal_issue      5
_journal_page_first     o1141
_journal_page_last     o1141
_journal_paper_category     QO
_journal_coeditor_code     GW2063
_publ_contact_author_name     'Jin-Ping Xiong'
_publ_contact_author_address
;
College of Materials Science and Engineering, Beijing Universityof Chemical
 Technology
;
_publ_contact_author_email     'xiongjp@mail.buct.edu.cn'
_publ_contact_author_fax     '86-10-64434908'
_publ_contact_author_phone     '86-10-64434908'
_publ_section_title
;
3-[(3,5-Di-<i>tert</i>-butyl-2-hydroxybenzylidene)methyleneamino]benzonitrile
;
loop_
    _publ_author_name
    _publ_author_footnote
    _publ_author_address
    'Zhao, Yong-Feng' .
;
College of Materials Science and Engineering
Beijing University of Chemical Technology
Beijing 100029
People's Republic of China
;
    'Xiong , Jin-Ping' .
;
College of Materials Science and Engineering
Beijing University of Chemical Technology
Beijing 100029
People's Republic of China
;
    'Zuo, Yu' .
;
College of Materials Science and Engineering
Beijing University of Chemical Technology
Beijing 100029
People's Republic of China
;
