# Supplementary material for: 3-[(3,5-Di-tert-butyl-2-hydroxy­benzyl­idene)methyl­eneamino]benzonitrile
Source: Acta Crystallogr Sect E Struct Rep Online. 2009 Apr 30;65(Pt 5):o1141. doi: 10.1107/S1600536809014809 (PMC2977811; doi:10.1107/S1600536809014809)
Supplement: Supplementary file 2 [file e-65-o1141-Isup2.hkl]

# 
# h,k,l, Fc-squared, Fo-squared, sigma(Fo-squared) and status flag 
# 
data_I
_shelx_title ' xhj in P2(1)/c' 
_shelx_refln_list_code          4 
_shelx_F_calc_maximum      229.82 
_exptl_crystal_F_000       720.00 
_reflns_d_resolution_high  0.8332 
 
loop_ 
 _symmetry_equiv_pos_as_xyz 
 'x, y, z' 
 '-x, y+1/2, -z+1/2' 
 '-x, -y, -z' 
 'x, -y-1/2, z-1/2' 
 
_cell_length_a    14.8968 
_cell_length_b    15.6843 
_cell_length_c     8.8581 
_cell_angle_alpha  90.000 
_cell_angle_beta   97.862 
_cell_angle_gamma  90.000 
 
_shelx_F_squared_multiplier     1.000 
 
loop_ 
 _refln_index_h 
 _refln_index_k 
 _refln_index_l 
 _refln_F_squared_calc 
 _refln_F_squared_meas 
 _refln_F_squared_sigma 
 _refln_observed_status 
   3   0   0     1240.44     1085.41     48.39 o 
   4   0   0     1155.77     1253.59     48.66 o 
   5   0   0      921.00      904.79     21.38 o 
   6   0   0     2274.07     2634.49    105.39 o 
   7   0   0      261.30      222.89     17.31 o 
   8   0   0       20.73       26.21      6.63 o 
   9   0   0      182.10      189.12     13.03 o 
  10   0   0      152.24      153.71     15.51 o 
  11   0   0      276.28      281.84     35.55 o 
  12   0   0       58.13       89.58     45.11 o 
  13   0   0       40.50       57.96     11.52 o 
  14   0   0      204.66      193.58     25.17 o 
  15   0   0       26.44       10.64      9.66 o 
  16   0   0      257.26      247.54     23.97 o 
  17   0   0        0.00        0.19      8.96 o 
   2   1   0       86.47       83.86      5.11 o 
   3   1   0    12363.41    12082.87     73.09 o 
   4   1   0       92.52       76.55      3.95 o 
   5   1   0      101.69       95.29      4.60 o 
   6   1   0      309.82      294.77      8.41 o 
   7   1   0      320.37      359.69     10.28 o 
   8   1   0      513.00      490.86     15.24 o 
   9   1   0       62.22       60.17      6.06 o 
  10   1   0       22.57       18.00      6.63 o 
  11   1   0       30.00       36.03      6.44 o 
  12   1   0        0.99        6.80      9.05 o 
  13   1   0       39.13       52.27      7.97 o 
  14   1   0       55.88       47.81      9.58 o 
  15   1   0       14.80        7.68      6.76 o 
  16   1   0       13.14       19.82      8.46 o 
  17   1   0        5.06        2.53      9.24 o 
   2   2   0     3069.28     3007.70     28.20 o 
   3   2   0      128.33      130.88      5.96 o 
   4   2   0      779.69      861.16     36.85 o 
   5   2   0      422.03      358.25      8.43 o 
   6   2   0       13.49       22.22      5.01 o 
   7   2   0      208.69      191.94      7.54 o 
   8   2   0        1.45        9.41     10.28 o 
   9   2   0        2.12        0.00      3.35 o 
  10   2   0       94.19       84.09     10.75 o 
  11   2   0        0.01        1.19      7.05 o 
  12   2   0        0.17        3.15      5.35 o 
  13   2   0       20.89       29.15      7.40 o 
  14   2   0      102.48      100.69     10.60 o 
  15   2   0       34.58       42.17      9.19 o 
  16   2   0       71.47       80.82     11.46 o 
  17   2   0        0.34       13.52     13.56 o 
   1   3   0     6574.40     5567.88     37.02 o 
   2   3   0     3736.83     3372.10     58.91 o 
   3   3   0      554.52      496.39     10.78 o 
   4   3   0        0.42        0.00      3.47 o 
   5   3   0       59.18       38.64      3.40 o 
   6   3   0      709.40      662.22     39.95 o 
   7   3   0       51.72       45.05      4.99 o 
   8   3   0       33.69       34.94      4.54 o 
   9   3   0        0.01        0.00      3.66 o 
  10   3   0       11.05        3.52      5.49 o 
  11   3   0      121.54      124.35      9.93 o 
  12   3   0       52.48       61.65      7.92 o 
  13   3   0       39.83       42.64      7.59 o 
  14   3   0       82.62       79.28     14.17 o 
  15   3   0      117.62      138.84     18.65 o 
  16   3   0        0.19        0.00      9.10 o 
  17   3   0        3.38        8.52     10.72 o 
   0   4   0    10101.92     8926.45    121.23 o 
   1   4   0      151.66      148.35      8.00 o 
   2   4   0     1358.42     1257.25     29.18 o 
   3   4   0     9104.52     9220.99     83.27 o 
   4   4   0      357.48      341.28      7.57 o 
   5   4   0      232.26      201.58      6.28 o 
   6   4   0      207.65      233.50      7.95 o 
   7   4   0      208.00      185.48     19.12 o 
   8   4   0        1.26       13.56      4.01 o 
   9   4   0      173.96      170.36     10.15 o 
  10   4   0       63.18       44.51      6.07 o 
  11   4   0        7.99       11.46      8.53 o 
  12   4   0       52.81       64.03      8.52 o 
  13   4   0       12.81       24.00     10.58 o 
  14   4   0       22.98       46.11     12.82 o 
  15   4   0       48.67       62.63     13.99 o 
  16   4   0       21.18       50.03     12.82 o 
  17   4   0        2.61       15.17     29.65 o 
   1   5   0       78.47       69.34      2.77 o 
   2   5   0      157.57      143.74      4.33 o 
   3   5   0        3.85        7.82      3.13 o 
   4   5   0     3121.92     3343.62     35.90 o 
   5   5   0        4.89        8.30      5.25 o 
   6   5   0      410.32      363.58      9.45 o 
   7   5   0      222.28      229.33      7.98 o 
   8   5   0       16.10       27.63      5.74 o 
   9   5   0        7.04        0.00      3.75 o 
  10   5   0       78.24       77.07      7.13 o 
  11   5   0      129.97      125.76      8.76 o 
  12   5   0       97.40       94.49      8.55 o 
  13   5   0       41.98       30.92      6.94 o 
  14   5   0        0.55       16.12      9.41 o 
  15   5   0        7.91       24.38     13.25 o 
  16   5   0       12.75       10.91     10.79 o 
  17   5   0       14.32       35.25     24.74 o 
   0   6   0      403.21      336.18      9.67 o 
   1   6   0       32.27       32.75      2.56 o 
   2   6   0        9.39       11.04      3.81 o 
   3   6   0      903.47      828.20     21.66 o 
   4   6   0      981.17     1108.41     62.29 o 
   5   6   0        1.80        2.59      2.46 o 
   6   6   0      234.94      240.88      7.83 o 
   7   6   0      251.87      263.11      8.86 o 
   8   6   0       20.16       64.67     15.64 o 
   9   6   0        6.64       12.69     17.87 o 
  10   6   0       62.05       50.42      6.45 o 
  11   6   0        1.60       16.91     12.46 o 
  12   6   0        4.65       12.72     12.23 o 
  13   6   0       53.26       44.45      8.61 o 
  14   6   0      127.89      143.29     18.10 o 
  15   6   0        2.86        3.21      8.12 o 
  16   6   0        0.01       31.33     22.50 o 
   1   7   0      773.48      801.75     12.62 o 
   2   7   0       57.28       56.99      3.31 o 
   3   7   0       19.19       26.60      6.97 o 
   4   7   0     1982.04     2170.56     50.59 o 
   5   7   0       69.60       55.69      4.11 o 
   6   7   0        9.80       12.09      4.93 o 
   7   7   0       84.24       74.46     12.85 o 
   8   7   0       52.85       52.28      5.91 o 
   9   7   0        1.75        3.61      3.81 o 
  10   7   0        7.92        0.00      4.72 o 
  11   7   0      112.78      109.64      9.33 o 
  12   7   0      235.83      224.48     18.76 o 
  13   7   0        1.00       10.17     14.16 o 
  14   7   0        2.47        0.00      8.34 o 
  15   7   0        2.50        0.00     18.24 o 
  16   7   0        0.18        0.00     15.40 o 
   0   8   0      283.32      251.47     17.64 o 
   1   8   0      340.21      297.39      7.48 o 
   2   8   0      109.16      109.76      4.57 o 
   3   8   0      126.67      109.38      6.60 o 
   4   8   0       78.79       89.26      9.66 o 
   5   8   0        3.26        0.00      3.06 o 
   6   8   0      117.19      129.33      6.71 o 
   7   8   0        0.02        0.00      2.75 o 
   8   8   0       35.83       46.14      5.22 o 
   9   8   0       52.52       30.17      7.09 o 
  10   8   0       11.99       11.25     10.78 o 
  11   8   0        0.08        0.00      4.76 o 
  12   8   0        6.87        0.53     13.32 o 
  13   8   0        7.30        0.00     11.01 o 
  14   8   0       56.49       38.23     28.29 o 
  15   8   0       11.47        4.30     11.99 o 
  16   8   0       17.79       27.50     30.31 o 
   1   9   0       35.80       35.46      3.52 o 
   2   9   0      774.12      779.75     23.91 o 
   3   9   0       36.76       28.44      4.72 o 
   4   9   0      156.93      165.51     11.06 o 
   5   9   0       15.66       17.27      6.39 o 
   6   9   0       86.42       88.63     22.88 o 
   7   9   0       53.08       55.40      7.25 o 
   8   9   0        2.14        0.42      4.85 o 
   9   9   0        4.10        6.16      6.81 o 
  10   9   0       39.24       41.44      9.25 o 
  11   9   0        0.19        0.00     16.05 o 
  12   9   0        3.81        0.00     12.40 o 
  13   9   0        4.99        0.00     11.39 o 
  14   9   0       12.13        0.00     13.21 o 
  15   9   0        0.71        0.00     12.92 o 
   0  10   0       50.90       42.31      5.56 o 
   1  10   0       36.33       31.35      3.63 o 
   2  10   0       30.67       27.56      3.57 o 
   3  10   0      329.48      313.93     14.37 o 
   4  10   0        1.46        0.00      3.86 o 
   5  10   0       42.13       45.42      6.95 o 
   6  10   0       32.76       23.22      6.81 o 
   7  10   0      244.83      247.13     24.96 o 
   8  10   0        0.34        0.00      9.03 o 
   9  10   0       74.24       70.53      8.69 o 
  10  10   0       28.60       23.42      7.45 o 
  11  10   0        0.47        2.82      9.19 o 
  12  10   0        0.36       37.57     19.77 o 
  13  10   0        7.42       37.14     36.42 o 
  14  10   0        0.30        4.29     11.56 o 
  15  10   0        0.18        0.00     13.18 o 
   1  11   0      110.98      109.47      8.10 o 
   2  11   0        4.92        6.53      3.83 o 
   3  11   0       18.25       22.89      8.27 o 
   4  11   0      108.47       98.53      8.40 o 
   5  11   0       81.14       76.11      8.04 o 
   6  11   0       82.65      109.96      9.59 o 
   7  11   0        1.94       28.69     11.60 o 
   8  11   0      184.88      187.00     16.21 o 
   9  11   0       74.12       85.38     15.13 o 
  10  11   0       24.46       20.56     10.81 o 
  11  11   0       14.03       52.36     31.24 o 
  12  11   0        0.88        0.00     10.69 o 
  13  11   0        2.26       31.35     22.50 o 
  14  11   0        1.79        1.04     10.07 o 
   0  12   0      917.75      857.48     27.23 o 
   1  12   0       15.70       11.44      5.41 o 
   2  12   0       39.73       41.01      4.68 o 
   3  12   0       49.40       53.48      7.41 o 
   4  12   0        4.28        6.78     10.07 o 
   5  12   0        0.07        2.00      6.38 o 
   6  12   0        8.74        0.00      5.44 o 
   7  12   0       36.20       39.44      8.00 o 
   8  12   0        5.54        2.70      6.66 o 
   9  12   0       10.05       26.77     12.31 o 
  10  12   0       33.42       11.69     29.43 o 
  11  12   0        0.22        9.82     10.68 o 
  12  12   0        0.06        0.00     25.61 o 
  13  12   0        0.96       16.49     13.76 o 
   1  13   0       13.87       28.98      8.50 o 
   2  13   0       20.31       41.59      7.33 o 
   3  13   0      102.63      109.33     10.13 o 
   4  13   0       10.78       19.57      7.06 o 
   5  13   0        1.23        2.42      8.70 o 
   6  13   0       87.03       79.78     10.64 o 
   7  13   0        2.03        0.00      5.61 o 
   8  13   0      106.57       92.96     12.46 o 
   9  13   0        0.01       10.10     16.22 o 
  10  13   0        6.65        6.03     10.31 o 
  11  13   0        6.01       15.71     12.84 o 
  12  13   0        2.07        0.00     10.59 o 
   0  14   0      199.81      164.42     21.46 o 
   1  14   0       10.66        0.67      4.45 o 
   2  14   0       24.37       26.63      7.69 o 
   3  14   0       77.72       89.47     27.70 o 
   4  14   0       19.37       15.24     12.45 o 
   5  14   0        5.29       13.27      7.32 o 
   6  14   0       49.33       74.34     10.85 o 
   7  14   0       22.22       39.00      9.35 o 
   8  14   0        0.20        0.00     11.02 o 
   9  14   0        0.14        0.00      9.80 o 
  10  14   0        6.01        3.76      9.56 o 
  11  14   0        1.19        7.21     20.21 o 
   1  15   0        4.21        0.00      6.52 o 
   2  15   0       45.20       39.68      7.63 o 
   3  15   0       20.41       37.94      8.77 o 
   4  15   0       40.15       51.14      9.06 o 
   5  15   0       35.96       30.50     14.13 o 
   6  15   0        1.84        0.00      6.97 o 
   7  15   0        5.69        0.00     11.59 o 
   8  15   0        1.01       14.91     13.54 o 
   9  15   0        5.11        6.54     11.18 o 
  10  15   0        8.74        8.66     12.97 o 
   0  16   0       25.36       34.08     13.54 o 
   1  16   0        0.01       11.05     11.63 o 
   2  16   0       34.86       52.80     10.33 o 
   3  16   0       17.42       15.03      8.54 o 
   4  16   0        1.91        3.76      9.25 o 
   5  16   0        0.00        4.22      6.75 o 
   6  16   0       13.89        2.40      9.94 o 
   7  16   0       26.59       22.20     30.58 o 
   8  16   0        4.35       10.13     12.51 o 
   9  16   0        0.17        2.33     11.38 o 
   1  17   0        4.94       14.75     11.41 o 
   2  17   0        7.36        7.55     10.22 o 
   3  17   0        0.93        1.35      9.88 o 
   4  17   0       48.00       33.95     15.01 o 
   5  17   0        0.20        0.00      6.77 o 
   6  17   0        1.68        7.69     10.98 o 
   7  17   0        1.08        0.00     10.54 o 
   0  18   0        9.10       43.36     20.97 o 
   1  18   0        1.81        0.74      8.80 o 
   2  18   0        1.11        0.00     10.04 o 
   3  18   0        5.09        9.34     11.41 o 
   4  18   0        7.10       13.11     19.99 o 
   5  18   0        2.87        0.00     14.09 o 
 -17   1   1        7.78       16.33      9.56 o 
 -16   1   1       98.07      122.92     16.87 o 
 -15   1   1       39.75       43.02      7.91 o 
 -14   1   1       40.29       48.51      9.57 o 
 -13   1   1       23.20       26.66      7.06 o 
 -12   1   1       81.58       84.91      8.32 o 
 -11   1   1        0.46        1.24      9.56 o 
 -10   1   1        2.49        0.00      3.93 o 
  -9   1   1      400.81      394.91     11.95 o 
  -8   1   1      754.11      825.56     17.45 o 
  -7   1   1       36.89       37.84      3.84 o 
  -6   1   1       15.74       17.60      2.65 o 
  -5   1   1       26.49       26.54      2.49 o 
  -4   1   1      400.63      314.03      6.16 o 
  -3   1   1       33.56       42.95      2.25 o 
  -2   1   1     2791.66     2668.19     41.31 o 
   1   1   1     7967.52     6293.86     96.59 o 
   2   1   1      413.34      441.40     16.75 o 
   3   1   1      630.29      678.31     28.44 o 
   4   1   1     3408.94     3839.85     89.05 o 
   5   1   1       88.86       87.46      5.35 o 
   6   1   1       11.63       16.44      3.87 o 
   7   1   1       81.80       68.86      6.04 o 
   8   1   1       74.57       63.34      6.05 o 
   9   1   1        2.86        6.74      4.41 o 
  10   1   1       43.67       38.61      7.02 o 
  11   1   1       64.30       70.51      8.49 o 
  12   1   1       20.46       22.25     12.93 o 
  13   1   1        6.07       10.06      7.98 o 
  14   1   1        9.75       16.48      9.86 o 
  15   1   1       75.00       83.37     11.29 o 
  16   1   1       54.47       52.67     10.91 o 
  17   1   1       84.81       89.40     13.67 o 
 -17   2   1        0.07        1.85      8.51 o 
 -16   2   1       13.54       24.05     10.37 o 
 -15   2   1        9.54        5.55      7.39 o 
 -14   2   1      225.79      225.60     13.64 o 
 -13   2   1       52.04       62.72      8.06 o 
 -12   2   1      204.80      210.38     11.60 o 
 -11   2   1      188.72      190.14      9.66 o 
 -10   2   1        7.25       11.14      6.28 o 
  -9   2   1      183.39      192.78      9.09 o 
  -8   2   1      240.45      251.92      8.37 o 
  -7   2   1      216.93      278.22      9.52 o 
  -6   2   1       57.97       45.16      3.21 o 
  -5   2   1        0.04        4.62      2.02 o 
  -4   2   1       17.09       23.60      3.10 o 
  -3   2   1     1843.82     1877.63     32.71 o 
  -2   2   1      404.80      346.33     15.01 o 
  -1   2   1     4817.92     3943.07     54.67 o 
   0   2   1      457.16      358.86     17.01 o 
   1   2   1     1058.67     1151.20     23.50 o 
   2   2   1    52817.07    55882.24    402.25 o 
   3   2   1     6977.75     7556.23    237.82 o 
   4   2   1      494.93      470.25     14.63 o 
   5   2   1       67.05       69.25      4.71 o 
   6   2   1        1.63        0.00      3.22 o 
   7   2   1     1755.10     1918.86     38.66 o 
   8   2   1       10.89       10.31      8.17 o 
   9   2   1      257.13      237.54     11.21 o 
  10   2   1      345.18      354.43     15.52 o 
  11   2   1        6.42       11.57      7.64 o 
  12   2   1       40.09       39.60      7.93 o 
  13   2   1        5.96       20.11      9.94 o 
  14   2   1       15.45       23.61     11.22 o 
  15   2   1       44.95       48.25      9.93 o 
  16   2   1        2.38       12.77     10.91 o 
  17   2   1        0.04       11.52     11.65 o 
 -17   3   1        2.71       13.00     10.14 o 
 -16   3   1       10.64       19.99     11.69 o 
 -15   3   1        0.22       19.21     18.12 o 
 -14   3   1      174.09      172.09     14.69 o 
 -13   3   1        0.08        1.81      5.06 o 
 -12   3   1      173.85      186.92     17.42 o 
 -11   3   1        1.31        4.11      5.68 o 
 -10   3   1      139.75      127.54      7.70 o 
  -9   3   1      104.70       94.51      7.65 o 
  -8   3   1       43.24       52.33      4.21 o 
  -7   3   1       29.89       31.31      3.37 o 
  -6   3   1       41.72       39.12      3.70 o 
  -5   3   1       46.17       42.52      3.31 o 
  -4   3   1       24.84       29.04      2.80 o 
  -3   3   1        0.06        0.51      3.21 o 
  -2   3   1     4563.18     4149.06     77.27 o 
  -1   3   1      173.97      157.47      7.81 o 
   0   3   1      127.77      116.06      3.87 o 
   1   3   1       12.37       14.93      2.43 o 
   2   3   1    10048.58    10576.88    105.67 o 
   3   3   1      350.88      363.07     17.51 o 
   4   3   1      519.53      494.15     27.04 o 
   5   3   1      194.89      181.59     11.37 o 
   6   3   1      253.58      280.94      9.41 o 
   7   3   1       21.90       25.85      4.57 o 
   8   3   1      176.21      178.86      8.92 o 
   9   3   1        1.43       14.72      5.03 o 
  10   3   1      158.54      158.12     13.94 o 
  11   3   1        5.30        4.13      7.33 o 
  12   3   1        0.90        3.78      6.14 o 
  13   3   1       46.95       53.59      9.04 o 
  14   3   1        1.81        0.68      5.56 o 
  15   3   1        1.05        2.22      6.86 o 
  16   3   1        1.26        0.00      7.30 o 
  17   3   1        0.06        3.70     11.74 o 
 -17   4   1        0.00        1.03      8.58 o 
 -16   4   1        7.40        0.00      8.92 o 
 -15   4   1        0.06        6.02     15.58 o 
 -14   4   1       74.52       75.40     11.67 o 
 -13   4   1        6.05        8.80      5.42 o 
 -12   4   1      462.77      470.09     27.30 o 
 -11   4   1        5.09        0.00      4.25 o 
 -10   4   1      289.10      265.16     14.98 o 
  -9   4   1        1.24        7.77      5.93 o 
  -8   4   1       15.39       26.38      6.90 o 
  -7   4   1       10.12       15.74      2.87 o 
  -6   4   1      364.01      355.71      9.74 o 
  -5   4   1       31.50       32.38      2.52 o 
  -4   4   1      567.82      512.13     34.46 o 
  -3   4   1      129.87      121.34      7.19 o 
  -2   4   1      171.47      142.55      4.77 o 
  -1   4   1      234.40      224.77      6.15 o 
   0   4   1      272.78      231.84      5.60 o 
   1   4   1     1315.21     1276.67     16.95 o 
   2   4   1     1806.61     1720.75     22.25 o 
   3   4   1        9.04        8.74      6.61 o 
   4   4   1     1785.23     1817.56     39.35 o 
   5   4   1       50.07       42.03      5.21 o 
   6   4   1     1330.66     1560.28     27.29 o 
   7   4   1      203.59      194.20     16.85 o 
   8   4   1       15.24       25.44      6.90 o 
   9   4   1       49.81       54.11      7.03 o 
  10   4   1        0.30        0.32      4.62 o 
  11   4   1        7.12       10.35      8.24 o 
  12   4   1        0.98        5.99      6.09 o 
  13   4   1        0.71        0.00      6.98 o 
  14   4   1       23.00       33.73     10.13 o 
  15   4   1       17.49       22.65      9.90 o 
  16   4   1       33.00       43.18     14.05 o 
 -17   5   1        0.47        5.93     14.51 o 
 -16   5   1        4.56       13.90     10.09 o 
 -15   5   1        5.40       15.29      9.05 o 
 -14   5   1       15.04       17.55      8.74 o 
 -13   5   1      157.56      164.05     14.68 o 
 -12   5   1      102.21      122.93     21.61 o 
 -11   5   1      323.49      303.03     13.76 o 
 -10   5   1       30.81       28.39      6.97 o 
  -9   5   1      114.17      104.08      6.83 o 
  -8   5   1       17.64       19.78      4.02 o 
  -7   5   1      496.63      482.57     10.31 o 
  -6   5   1       51.16       43.42      3.31 o 
  -5   5   1     1100.53      970.15     23.96 o 
  -4   5   1       38.05       27.96      3.42 o 
  -3   5   1       13.00        9.59      4.74 o 
  -2   5   1      448.18      440.94      9.54 o 
  -1   5   1      435.30      447.08     29.59 o 
   0   5   1      220.84      191.67      5.58 o 
   1   5   1      219.88      215.10      5.82 o 
   2   5   1     2508.71     2547.61     31.51 o 
   3   5   1     1490.62     1685.46     33.41 o 
   4   5   1      665.50      689.90     29.63 o 
   5   5   1      128.25      145.56      8.85 o 
   6   5   1      522.11      617.88     17.67 o 
   7   5   1      501.36      501.69     14.14 o 
   8   5   1        9.21        6.21      6.40 o 
   9   5   1        4.50        8.39      9.86 o 
  10   5   1        0.16        2.88      4.57 o 
  11   5   1        1.62        5.33      6.25 o 
  12   5   1        6.19       17.21     11.30 o 
  13   5   1        8.70        0.00      5.56 o 
  14   5   1       77.79       89.08     10.55 o 
  15   5   1       10.20       23.74      8.84 o 
  16   5   1       21.90       37.55     18.22 o 
 -16   6   1        7.99       28.94     24.68 o 
 -15   6   1       39.51       49.31     15.82 o 
 -14   6   1      140.47      154.21     14.57 o 
 -13   6   1      335.04      364.98     20.83 o 
 -12   6   1      626.45      703.19     29.90 o 
 -11   6   1        5.33        9.48      6.34 o 
 -10   6   1       76.71       66.13      9.81 o 
  -9   6   1       15.94       24.40     11.49 o 
  -8   6   1       69.05       45.60      9.23 o 
  -7   6   1      124.07      107.37      4.59 o 
  -6   6   1      203.07      192.75      6.47 o 
  -5   6   1       36.86       33.37      3.81 o 
  -4   6   1     2803.19     2743.31     84.69 o 
  -3   6   1      197.68      195.32      6.86 o 
  -2   6   1        0.00        3.93      3.04 o 
  -1   6   1      642.86      575.76      9.60 o 
   0   6   1      840.51      865.03     34.84 o 
   1   6   1      652.81      610.96     13.37 o 
   2   6   1       52.98       44.00      7.62 o 
   3   6   1       28.56       36.03      5.92 o 
   4   6   1     4640.36     5006.31     96.20 o 
   5   6   1      264.76      232.62     17.02 o 
   6   6   1      746.13      827.20     18.75 o 
   7   6   1       10.42       18.39     11.26 o 
   8   6   1       13.50        9.41      5.01 o 
   9   6   1        8.53       13.12      9.73 o 
  10   6   1      258.28      238.99     12.19 o 
  11   6   1       76.07       66.50      9.23 o 
  12   6   1        0.01        0.77      4.84 o 
  13   6   1        0.54        9.83      7.29 o 
  14   6   1       53.65       75.61     11.46 o 
  15   6   1        4.81       16.88     10.68 o 
  16   6   1        0.22        4.06     13.12 o 
 -16   7   1       24.53       20.90     13.93 o 
 -15   7   1       26.05       32.27     14.44 o 
 -14   7   1        0.81        5.51     11.88 o 
 -13   7   1       18.20       19.85     10.69 o 
 -12   7   1        3.10       21.57     14.84 o 
 -11   7   1        0.90        0.00      6.01 o 
 -10   7   1        3.34        1.28      8.15 o 
  -9   7   1      236.19      203.02     15.98 o 
  -8   7   1        1.80        2.38      2.50 o 
  -7   7   1      102.12      106.37      5.52 o 
  -6   7   1        0.39        1.58      3.28 o 
  -5   7   1      537.88      531.83     17.11 o 
  -4   7   1      651.03      645.62     14.88 o 
  -3   7   1       24.62       19.44      3.52 o 
  -2   7   1      304.51      297.36     10.35 o 
  -1   7   1        1.43        5.91      1.92 o 
   0   7   1        3.54        9.16      2.34 o 
   1   7   1      682.14      691.54     20.72 o 
   2   7   1      253.08      239.09     11.79 o 
   3   7   1      162.10      183.59      8.92 o 
   4   7   1      807.41     1036.41     26.97 o 
   5   7   1      998.13     1000.76     44.04 o 
   6   7   1     1042.44     1124.41     23.12 o 
   7   7   1       28.10       36.99      5.59 o 
   8   7   1       46.28       59.47      6.76 o 
   9   7   1        0.77        0.00      5.04 o 
  10   7   1        2.81        1.06      5.73 o 
  11   7   1        1.71        9.69      7.95 o 
  12   7   1       15.96       15.62      9.46 o 
  13   7   1       22.14       31.78      7.82 o 
  14   7   1       59.22       86.64     13.90 o 
  15   7   1       41.28       42.20     18.57 o 
  16   7   1       10.61       46.16     50.02 o 
 -16   8   1        0.04        0.00     11.40 o 
 -15   8   1        1.28        1.97     16.49 o 
 -14   8   1       43.67       35.51     38.17 o 
 -13   8   1       22.80        3.47     14.64 o 
 -12   8   1       88.01      104.22     16.04 o 
 -11   8   1       41.57       55.62     12.24 o 
  -9   8   1       83.12       90.78     26.32 o 
  -8   8   1       76.13       87.57     22.50 o 
  -7   8   1       28.06       38.48      5.60 o 
  -6   8   1      210.55      187.46      9.77 o 
  -5   8   1       23.07       34.57      4.75 o 
  -4   8   1       86.99       76.91      7.51 o 
  -3   8   1       17.26       18.19      3.68 o 
  -2   8   1      150.97      147.86      6.16 o 
  -1   8   1     1010.59     1009.68     15.21 o 
   0   8   1        4.33        9.43      2.48 o 
   1   8   1       28.40       37.31      3.57 o 
   2   8   1      106.52      113.08      6.43 o 
   3   8   1       18.07       24.81      6.11 o 
   4   8   1        9.34       23.11     17.09 o 
   5   8   1      299.67      284.34     13.50 o 
   6   8   1        3.38       14.43      8.73 o 
   7   8   1       96.40      119.71      7.85 o 
   8   8   1       13.82       12.61      6.70 o 
   9   8   1      139.94      162.90     10.46 o 
  10   8   1      120.44      121.00      9.47 o 
  11   8   1        0.56        8.87      6.89 o 
  12   8   1      113.25      113.50     10.50 o 
  13   8   1       19.26       16.81      9.13 o 
  14   8   1        0.07       27.52     20.31 o 
  15   8   1        0.46       21.77     22.44 o 
 -15   9   1        5.31        0.00     12.37 o 
 -14   9   1        9.90        0.00     13.60 o 
 -13   9   1        6.06        8.63     15.29 o 
 -12   9   1       64.16       86.56     15.99 o 
 -11   9   1       30.76       30.82     17.20 o 
 -10   9   1        6.65       47.51     20.21 o 
  -9   9   1       70.10       80.46     14.68 o 
  -8   9   1      130.08      124.78      8.57 o 
  -7   9   1        6.03        1.89      3.98 o 
  -6   9   1      349.26      277.33     10.76 o 
  -5   9   1       40.98       51.03      8.05 o 
  -4   9   1      160.36      147.42      8.45 o 
  -3   9   1       74.99       73.89      6.19 o 
  -2   9   1     2307.88     2278.99     39.88 o 
  -1   9   1      115.90      112.63      4.68 o 
   0   9   1       25.38       37.06      3.68 o 
   1   9   1        2.02        0.94      3.37 o 
   2   9   1       96.08      100.40      5.75 o 
   3   9   1        4.40        0.00      3.08 o 
   4   9   1       88.80       76.89      9.63 o 
   5   9   1       30.55       20.87      6.16 o 
   6   9   1       71.08       83.28     11.13 o 
   7   9   1       39.67       34.32      8.13 o 
   8   9   1       12.26       19.41      6.59 o 
   9   9   1        0.06        1.21      6.50 o 
  10   9   1       17.36       11.46      5.49 o 
  11   9   1        1.21        2.73      6.42 o 
  12   9   1        3.60        2.16      6.98 o 
  13   9   1        0.58        0.00     11.25 o 
  14   9   1       19.28       51.11     18.72 o 
  15   9   1        0.85        1.42     12.25 o 
 -15  10   1        0.67       19.07     13.70 o 
 -14  10   1       14.74       19.47     14.35 o 
 -13  10   1       30.20       49.99     15.97 o 
 -12  10   1        6.96        5.31      9.11 o 
 -11  10   1       10.05       16.04     11.08 o 
 -10  10   1        0.80        2.06      8.13 o 
  -9  10   1       37.68       21.58     23.21 o 
  -8  10   1      105.94       88.46     13.79 o 
  -7  10   1        7.42       10.29      5.74 o 
  -6  10   1      153.29      148.87     10.45 o 
  -5  10   1       11.11        7.91      8.97 o 
  -4  10   1        5.83        8.20      4.53 o 
  -3  10   1        8.09       12.03      5.02 o 
  -2  10   1      150.24      167.43      5.72 o 
  -1  10   1      294.52      271.36      8.17 o 
   0  10   1      102.38       88.67      5.09 o 
   1  10   1      313.15      299.00     12.19 o 
   2  10   1      152.58      137.44      9.88 o 
   3  10   1       62.37       56.82      8.42 o 
   4  10   1       85.01       83.36     10.22 o 
   5  10   1        1.20        0.62      4.47 o 
   6  10   1       22.54       27.66      4.93 o 
   7  10   1       77.97       73.07      6.78 o 
   8  10   1       55.54       47.02      8.59 o 
   9  10   1        0.18       20.21     17.37 o 
  10  10   1       75.56       78.77     11.75 o 
  11  10   1        1.42        0.00      9.04 o 
  12  10   1        5.69        6.59     12.78 o 
  13  10   1        0.09       13.81     20.10 o 
  14  10   1        3.43        0.00     10.54 o 
 -14  11   1        1.26       11.85     14.82 o 
 -13  11   1        0.26        0.00     17.04 o 
 -12  11   1       10.66        0.00     11.05 o 
 -11  11   1       13.30        5.74     10.01 o 
 -10  11   1        1.69        0.00     14.96 o 
  -9  11   1       29.65       40.82     14.74 o 
  -8  11   1       14.63        8.30      9.22 o 
  -7  11   1        4.03        8.05      5.21 o 
  -6  11   1       74.51       76.12     11.69 o 
  -5  11   1       21.06       14.94     13.93 o 
  -4  11   1      127.50      123.54     11.79 o 
  -3  11   1       10.86       12.78      6.31 o 
  -2  11   1       33.96       26.37      5.96 o 
  -1  11   1        2.73        0.00      2.59 o 
   0  11   1      398.81      348.39     16.27 o 
   1  11   1        1.04        2.64      3.25 o 
   2  11   1        2.01        4.25      3.57 o 
   3  11   1       76.44       82.48      6.31 o 
   4  11   1        0.52        0.00      6.50 o 
   5  11   1       44.50       39.49      7.93 o 
   6  11   1       21.97       29.76     11.05 o 
   7  11   1       23.90        5.11      5.98 o 
   8  11   1        3.02       11.46      8.88 o 
   9  11   1        0.61        0.00      7.18 o 
  10  11   1       49.06       48.49      9.66 o 
  11  11   1        0.47       34.99     44.07 o 
  12  11   1        0.05       13.27     14.32 o 
  13  11   1        0.94       54.80     24.41 o 
  14  11   1        0.23        0.00     12.42 o 
 -13  12   1       11.19       31.60     16.18 o 
 -12  12   1        3.21        0.00     10.08 o 
 -11  12   1        0.39       21.77     13.49 o 
 -10  12   1       13.18        0.00     10.95 o 
  -9  12   1       40.19       53.62     13.61 o 
  -8  12   1       20.05       33.36     13.32 o 
  -7  12   1       66.99       44.32      8.09 o 
  -6  12   1        0.85        7.97     19.71 o 
  -5  12   1        3.30        0.00      4.57 o 
  -4  12   1        8.70       20.74      6.58 o 
  -3  12   1       51.11       48.12      7.26 o 
  -2  12   1       47.79       58.47      7.06 o 
  -1  12   1       25.25       15.33      3.74 o 
   0  12   1       45.41       44.64      5.41 o 
   1  12   1       59.04       74.26      6.30 o 
   2  12   1      219.91      217.42      9.74 o 
   3  12   1        0.02        1.78      3.74 o 
   4  12   1       19.95       21.36     11.29 o 
   5  12   1        0.66        0.54      6.59 o 
   6  12   1       19.15       25.45      9.32 o 
   7  12   1       34.18       51.30     13.19 o 
   8  12   1       52.64       47.67     13.09 o 
   9  12   1      139.09      142.37     18.92 o 
  10  12   1        0.20       17.94     11.94 o 
  11  12   1        0.00        0.00     13.12 o 
  12  12   1        2.74        0.00     17.15 o 
  13  12   1        0.02       93.03     80.55 o 
 -12  13   1        4.98       11.09     22.77 o 
 -11  13   1        0.05        0.93     15.51 o 
 -10  13   1        0.39        0.00     12.94 o 
  -9  13   1        8.56       10.77     11.09 o 
  -8  13   1        0.90        8.52     13.54 o 
  -7  13   1        1.54        9.00      9.45 o 
  -6  13   1       81.88       96.43      9.91 o 
  -5  13   1       18.50       32.56      7.50 o 
  -4  13   1       20.75       38.40      7.69 o 
  -3  13   1      119.68      101.41      9.44 o 
  -2  13   1      206.02      185.82     11.88 o 
  -1  13   1      275.24      226.65     12.68 o 
   0  13   1      147.67      140.06      8.16 o 
   1  13   1      156.88      163.41      9.03 o 
   2  13   1       75.71       77.47      7.16 o 
   3  13   1       16.35        7.34      6.02 o 
   4  13   1        7.93        4.47      5.57 o 
   5  13   1        3.13       27.04     11.72 o 
   6  13   1        0.03       20.28     10.47 o 
   7  13   1       16.31        7.09      7.82 o 
   8  13   1        2.25        0.00      7.25 o 
   9  13   1        6.70       20.12      8.81 o 
  10  13   1        9.01       16.87     11.86 o 
  11  13   1        4.08       15.41     11.54 o 
  12  13   1        0.02        5.02     16.27 o 
 -11  14   1        1.14        0.00     11.03 o 
 -10  14   1        2.16        4.11     10.76 o 
  -9  14   1        0.67       81.69     52.15 o 
  -8  14   1        0.62        0.00      7.29 o 
  -7  14   1        2.83       22.34     10.64 o 
  -6  14   1      101.99       95.19     16.51 o 
  -5  14   1       96.81       75.66      9.55 o 
  -4  14   1       22.17       27.74     10.14 o 
  -3  14   1       23.61       31.74     11.01 o 
  -2  14   1       51.49       40.30      7.77 o 
  -1  14   1        9.71       15.24      6.86 o 
   0  14   1       50.70       57.38      8.92 o 
   1  14   1        0.25        3.04      4.44 o 
   2  14   1       75.89       62.23     11.99 o 
   3  14   1       22.40       23.86      8.25 o 
   4  14   1       73.81       81.16     10.76 o 
   5  14   1      129.17      135.77     13.34 o 
   6  14   1       60.17       59.74     10.70 o 
   7  14   1        2.55       10.65     20.56 o 
   8  14   1       11.84        0.00      7.49 o 
   9  14   1        8.70        0.32      9.25 o 
  10  14   1        0.06        6.44     12.21 o 
  11  14   1        1.48       13.62     13.75 o 
 -10  15   1        1.72       11.80     12.11 o 
  -9  15   1        1.77        0.00     10.95 o 
  -8  15   1        7.34        9.10     11.75 o 
  -7  15   1        0.70        7.86      9.79 o 
  -6  15   1       11.76       15.02     11.44 o 
  -5  15   1        7.97       17.00     10.83 o 
  -4  15   1      104.11       99.80     10.80 o 
  -3  15   1        7.35       29.12     10.51 o 
  -2  15   1      302.16      325.96     17.84 o 
  -1  15   1        0.45        0.00      6.73 o 
   0  15   1        2.47        0.59      5.33 o 
   1  15   1        0.74        1.39     10.10 o 
   2  15   1        3.65       15.96      6.98 o 
   3  15   1        1.73        0.00      6.14 o 
   4  15   1        4.50        0.00      8.03 o 
   5  15   1       21.51        8.82      7.66 o 
   6  15   1       13.13        7.57      8.01 o 
   7  15   1       16.59       24.48     12.10 o 
   8  15   1        5.26        8.00     10.64 o 
   9  15   1        1.89        2.53     10.52 o 
  10  15   1        4.86       18.24     18.57 o 
  -9  16   1        0.11        7.16     13.29 o 
  -8  16   1        0.00        0.00      9.81 o 
  -7  16   1        8.19        7.07     10.94 o 
  -6  16   1        0.30        7.98     11.13 o 
  -5  16   1        9.85       21.55     10.54 o 
  -4  16   1        3.09       10.70      6.83 o 
  -3  16   1        7.44       11.41      7.30 o 
  -2  16   1       25.28       36.09     11.78 o 
  -1  16   1        8.87        9.40     10.29 o 
   0  16   1        3.39        0.00      9.17 o 
   1  16   1       11.03       10.75     14.42 o 
   2  16   1        6.97        0.00      8.49 o 
   3  16   1        1.54        0.00      7.65 o 
   4  16   1        7.63        7.71      7.46 o 
   5  16   1        4.41        9.08     10.45 o 
   6  16   1        0.24        0.00      7.47 o 
   7  16   1        0.05        3.55      9.88 o 
   8  16   1        0.48        0.00     11.07 o 
  -7  17   1        0.50        7.38     11.26 o 
  -6  17   1        2.15        3.93     10.00 o 
  -5  17   1        0.07       22.49     13.54 o 
  -4  17   1       64.13       86.19     29.58 o 
  -3  17   1        1.08       15.96     24.08 o 
  -2  17   1       85.33       70.35     14.19 o 
  -1  17   1       10.65        5.94     18.13 o 
   0  17   1        0.06        0.00     11.55 o 
   1  17   1        0.30        0.00     12.00 o 
   2  17   1        0.05        6.78      9.79 o 
   3  17   1        5.63        3.03      9.90 o 
   4  17   1        3.42        9.53     11.28 o 
   5  17   1        8.31       15.94     18.57 o 
   6  17   1        1.30        5.95     10.03 o 
   7  17   1        1.57        0.00     11.25 o 
  -5  18   1       29.36       16.93     21.08 o 
  -4  18   1       13.32        4.04     17.15 o 
  -3  18   1       27.44       17.37     18.13 o 
  -2  18   1        0.54        0.00     12.24 o 
  -1  18   1       11.50        0.00      9.28 o 
   0  18   1        0.23        0.00      9.50 o 
   1  18   1        0.12        0.00     17.26 o 
   2  18   1        1.78        3.42     14.31 o 
   3  18   1        0.00        7.55     14.36 o 
   4  18   1       13.41       44.78     37.52 o 
 -17   0   2        5.33        6.33     16.16 o 
 -16   0   2       35.68       53.19     22.17 o 
 -15   0   2       66.36       50.65     12.07 o 
 -14   0   2       33.71       25.78      9.33 o 
 -13   0   2       79.38       99.99     12.86 o 
 -12   0   2       36.34       53.38      9.43 o 
 -11   0   2       65.63      103.29     40.19 o 
 -10   0   2        5.30       18.90      6.40 o 
  -9   0   2      292.12      262.67     19.88 o 
  -8   0   2      234.59      272.75     12.04 o 
  -7   0   2      381.44      327.48     12.38 o 
  -6   0   2     5872.71     6240.47     97.37 o 
  -5   0   2     3197.74     3219.56     47.58 o 
  -4   0   2     3247.13     3119.89    124.94 o 
  -3   0   2     2103.36     2313.89     40.03 o 
  -2   0   2      507.23      448.19     18.95 o 
  -1   0   2     8794.20     9147.29    104.56 o 
   0   0   2     1498.47     1603.07     28.76 o 
   1   0   2     3322.50     3382.34     72.08 o 
   2   0   2     7321.04     8086.54    156.84 o 
   3   0   2      188.51      207.95     14.31 o 
   4   0   2     1038.26     1051.03     27.31 o 
   5   0   2      480.25      530.76     23.43 o 
   6   0   2      742.33      725.52     38.66 o 
   7   0   2       54.86       35.44      7.40 o 
   8   0   2      947.29      938.48     33.97 o 
   9   0   2        0.75       16.16      7.86 o 
  10   0   2      283.18      269.20     44.40 o 
  11   0   2       21.65       41.67     10.68 o 
  12   0   2      189.19      147.46     16.36 o 
  13   0   2        0.01        4.80      9.98 o 
  14   0   2       98.03      122.23     17.13 o 
  15   0   2        1.24        9.12     12.15 o 
  16   0   2        0.22        0.00     12.53 o 
 -17   1   2       13.31        0.00     12.07 o 
 -16   1   2       12.54        5.90      9.50 o 
 -15   1   2        2.89       14.46     15.74 o 
 -14   1   2        0.75        0.00      7.65 o 
 -13   1   2        2.16        4.83      5.11 o 
 -12   1   2        0.09       10.11      8.53 o 
 -11   1   2       25.37       29.87      7.61 o 
 -10   1   2      123.72      115.64      7.14 o 
  -9   1   2       43.55       40.12      4.34 o 
  -8   1   2      941.46     1001.02     18.02 o 
  -7   1   2     1193.00     1194.73     21.79 o 
  -6   1   2     1635.55     1592.94     20.73 o 
  -5   1   2       52.16       57.82      3.93 o 
  -4   1   2       59.69       47.64      2.47 o 
  -3   1   2     1040.03      880.97     41.21 o 
  -2   1   2     2246.84     2076.23     33.08 o 
  -1   1   2     2393.12     2522.33     30.31 o 
   0   1   2     4520.00     4613.55     51.10 o 
   1   1   2     1238.27     1164.92    213.90 o 
   2   1   2     4886.91     4881.41     73.29 o 
   3   1   2    16078.80    16408.11    214.21 o 
   4   1   2     1897.03     1811.37     32.69 o 
   5   1   2       27.61       34.95      4.41 o 
   6   1   2      240.93      213.47     16.06 o 
   7   1   2       44.51       62.41     13.53 o 
   8   1   2      121.51      137.64     14.71 o 
   9   1   2      109.22      112.67      9.05 o 
  10   1   2       34.87       53.43      7.75 o 
  11   1   2       25.93       38.07      8.26 o 
  12   1   2       46.60       58.06     10.12 o 
  13   1   2        1.06       12.39     15.46 o 
  14   1   2        3.14       19.64      8.15 o 
  15   1   2        6.15        4.54      7.76 o 
  16   1   2        1.53        0.00      8.25 o 
 -17   2   2        0.84        0.00      9.89 o 
 -16   2   2        0.52        1.76      7.57 o 
 -15   2   2        6.34       26.55     21.96 o 
 -14   2   2       12.64        8.15      7.64 o 
 -13   2   2       15.52        7.17      4.80 o 
 -12   2   2       13.71        9.74      4.71 o 
 -11   2   2        1.05       15.36      7.60 o 
 -10   2   2      112.08      112.38      7.44 o 
  -9   2   2        3.77        0.04      3.94 o 
  -8   2   2      362.27      398.85     18.96 o 
  -7   2   2        6.44        8.56      4.56 o 
  -6   2   2      422.05      470.43      8.14 o 
  -5   2   2      106.11       80.35      2.98 o 
  -4   2   2      515.61      497.17      6.50 o 
  -3   2   2      542.36      514.16     14.09 o 
  -2   2   2       68.10       73.89      4.10 o 
  -1   2   2      177.96      141.95      4.53 o 
   0   2   2     1290.11     1409.87     35.48 o 
   1   2   2     1584.61     1547.98     24.80 o 
   2   2   2     1431.06     1527.18     25.93 o 
   3   2   2     6570.83     6862.10     90.08 o 
   4   2   2      298.44      252.68      9.21 o 
   5   2   2      110.44      119.82      6.65 o 
   6   2   2      294.99      241.30     24.13 o 
   7   2   2        0.41        6.77      4.36 o 
   8   2   2      129.73      133.09      9.12 o 
   9   2   2      184.67      201.01     11.03 o 
  10   2   2       77.30       87.40      8.96 o 
  11   2   2       25.73       36.00     12.84 o 
  12   2   2       15.04       17.04     13.87 o 
  13   2   2        0.17        0.00      5.87 o 
  14   2   2        3.28        8.04      7.49 o 
  15   2   2       13.04       22.55     10.72 o 
  16   2   2        8.20       20.62     14.21 o 
 -17   3   2        9.47        9.04     10.20 o 
 -16   3   2       24.54       19.30     10.20 o 
 -15   3   2        0.03       10.37      9.77 o 
 -14   3   2       41.73       54.09     12.70 o 
 -13   3   2       60.37       69.45     11.25 o 
 -12   3   2       21.66       21.40      7.42 o 
 -11   3   2       21.46       24.52      4.54 o 
 -10   3   2        2.14        5.92      3.19 o 
  -9   3   2      320.74      325.70     11.66 o 
  -8   3   2      441.55      395.56     17.36 o 
  -7   3   2      280.94      312.76     10.62 o 
  -6   3   2       76.34       65.77      4.88 o 
  -5   3   2      224.15      202.92      7.05 o 
  -4   3   2       30.17       30.32      3.09 o 
  -3   3   2      533.98      503.42     20.58 o 
  -2   3   2       56.17       52.09      4.93 o 
  -1   3   2      705.13      786.75     16.54 o 
   0   3   2      693.97      785.07     40.11 o 
   1   3   2      255.06      237.23      9.84 o 
   2   3   2     1025.99     1078.83     21.05 o 
   3   3   2      622.69      670.40     16.59 o 
   4   3   2      377.53      350.86     33.35 o 
   5   3   2      958.61     1026.60     69.47 o 
   6   3   2      526.10      562.71     25.35 o 
   7   3   2      700.41      807.79     21.36 o 
   8   3   2        0.13        4.68      4.51 o 
   9   3   2      166.63      162.76     10.76 o 
  10   3   2        7.41        9.36      8.99 o 
  11   3   2        3.25        0.00      7.55 o 
  12   3   2       11.79        0.61      8.62 o 
  13   3   2       16.94       28.09     11.56 o 
  14   3   2        0.07       18.19      8.85 o 
  15   3   2        0.03        0.06      6.31 o 
  16   3   2       22.41       23.09     12.36 o 
 -17   4   2        0.16        0.00     14.31 o 
 -16   4   2        5.76        4.57      9.98 o 
 -15   4   2       42.71       31.99     18.07 o 
 -14   4   2        2.80        0.00      9.96 o 
 -13   4   2        7.83       12.45     14.03 o 
 -12   4   2      389.82      391.31     18.71 o 
 -11   4   2      142.79      125.07     10.46 o 
 -10   4   2      243.22      230.80     15.40 o 
  -9   4   2      172.64      189.60     10.10 o 
  -8   4   2      165.18      153.46     12.33 o 
  -7   4   2      451.11      420.35     16.96 o 
  -6   4   2      561.45      630.98     14.99 o 
  -5   4   2      298.20      289.45     15.03 o 
  -4   4   2      319.59      313.92      7.90 o 
  -3   4   2     3446.01     3440.35     42.18 o 
  -2   4   2      582.70      644.72     28.61 o 
  -1   4   2       67.01       65.80      8.20 o 
   0   4   2      110.69      109.95      4.82 o 
   1   4   2      130.40      138.37      8.90 o 
   2   4   2      345.41      375.65     17.28 o 
   3   4   2      352.38      336.97     11.36 o 
   4   4   2     2397.78     2501.45     44.96 o 
   5   4   2      486.83      497.61     16.73 o 
   6   4   2       44.17       51.81      5.94 o 
   7   4   2      600.29      568.70     24.24 o 
   8   4   2        6.84        0.00      4.10 o 
   9   4   2        7.95       12.83      6.05 o 
  10   4   2       17.34        9.90      9.94 o 
  11   4   2       35.20       50.69      8.94 o 
  12   4   2       74.70       83.73     10.13 o 
  13   4   2        8.41        2.29      8.86 o 
  14   4   2       25.47       29.86     11.84 o 
  15   4   2        0.02        7.71      8.23 o 
  16   4   2        0.20        0.00     10.64 o 
 -17   5   2        3.57        0.00     13.83 o 
 -16   5   2        3.55        4.59     11.19 o 
 -15   5   2        1.35        0.00      6.69 o 
 -14   5   2       23.25       39.75      9.52 o 
 -13   5   2       13.58       14.24      7.20 o 
 -12   5   2      410.01      437.69     20.21 o 
 -11   5   2      404.00      369.83     28.97 o 
 -10   5   2      105.81      116.27     11.62 o 
  -9   5   2       23.33       19.75      5.49 o 
  -8   5   2        2.58        8.43      5.94 o 
  -7   5   2       22.35       20.21      4.51 o 
  -6   5   2       19.28       12.92      5.80 o 
  -5   5   2        2.00        1.92      2.24 o 
  -4   5   2        2.93        0.00      1.54 o 
  -3   5   2      271.83      251.55      6.74 o 
  -2   5   2      798.28      821.09     23.89 o 
  -1   5   2      123.48      115.47      4.55 o 
   0   5   2      697.22      683.95     12.65 o 
   1   5   2       35.01       41.57      4.07 o 
   2   5   2        0.25       12.05      3.06 o 
   3   5   2      351.14      371.63     12.69 o 
   4   5   2     1436.18     1441.09     31.35 o 
   5   5   2      503.13      514.14     19.12 o 
   6   5   2     1946.45     2019.01     48.50 o 
   7   5   2      602.10      635.80     18.99 o 
   8   5   2        1.15        3.70      5.49 o 
   9   5   2       86.71       82.46      9.05 o 
  10   5   2        8.43        1.66      4.71 o 
  11   5   2       18.39       24.13     11.41 o 
  12   5   2       19.31       25.12      7.75 o 
  13   5   2        0.03        6.95      7.90 o 
  14   5   2       38.74       32.06     11.27 o 
  15   5   2        2.27        0.00      6.15 o 
  16   5   2        6.29        7.82     11.46 o 
 -16   6   2        0.98        8.23     12.81 o 
 -15   6   2        7.10        0.00     13.11 o 
 -14   6   2       40.41       53.10     10.13 o 
 -13   6   2       24.32       38.48      8.51 o 
 -12   6   2        1.01       12.81     13.34 o 
 -11   6   2       13.19       14.08      6.20 o 
 -10   6   2      501.81      478.14     18.25 o 
  -9   6   2       24.53       27.29     13.95 o 
  -8   6   2      261.44      270.51     10.10 o 
  -7   6   2       31.54       34.32      9.18 o 
  -6   6   2      231.25      209.85      6.63 o 
  -5   6   2       21.31       32.50      6.10 o 
  -4   6   2     1512.24     1491.54     23.11 o 
  -3   6   2      277.66      297.77      9.77 o 
  -2   6   2        0.27        1.38      2.87 o 
  -1   6   2        0.81        2.97      3.11 o 
   0   6   2      590.34      612.82     12.66 o 
   1   6   2       51.56       56.13      4.71 o 
   2   6   2       29.10       33.70      4.30 o 
   3   6   2      324.37      322.95     12.67 o 
   4   6   2     1809.85     1885.69     39.56 o 
   5   6   2        9.14       17.83     11.75 o 
   6   6   2     1091.80     1039.33    104.20 o 
   7   6   2       21.14       29.81      7.38 o 
   8   6   2      122.10      124.50     13.24 o 
   9   6   2       33.08       39.34      7.18 o 
  10   6   2        2.98        0.00      7.39 o 
  11   6   2        0.81        0.00      5.83 o 
  12   6   2       47.70       61.00      9.69 o 
  13   6   2        1.69       13.27     12.28 o 
  14   6   2       46.47       47.46     10.34 o 
  15   6   2        6.01       10.51      8.28 o 
 -16   7   2        5.72       10.66     17.97 o 
 -15   7   2       48.02       73.79     28.67 o 
 -14   7   2        7.23       13.02     17.80 o 
 -13   7   2        4.86        0.00     11.63 o 
 -12   7   2       72.25       71.79     16.38 o 
 -11   7   2        1.84        2.36      4.79 o 
 -10   7   2      726.99      633.98     23.28 o 
  -9   7   2        7.95        9.14      7.46 o 
  -8   7   2       40.44       29.86      3.94 o 
  -7   7   2        0.02        0.00      6.17 o 
  -6   7   2        4.58       15.21      6.14 o 
  -5   7   2        2.27        1.13      4.87 o 
  -4   7   2      216.56      243.67      8.37 o 
  -3   7   2       15.65       13.36      3.40 o 
  -2   7   2        4.31        7.10      2.95 o 
  -1   7   2       44.33       38.90      4.70 o 
   0   7   2       69.06       89.30      6.26 o 
   1   7   2      657.06      655.12     20.10 o 
   2   7   2       44.45       44.20      5.60 o 
   3   7   2       14.40       24.77      5.81 o 
   4   7   2      262.00      256.09     12.68 o 
   5   7   2       40.97       42.68      6.95 o 
   6   7   2      273.16      293.97     14.23 o 
   7   7   2       37.63       39.79      6.37 o 
   8   7   2       62.71       73.01     14.77 o 
   9   7   2      234.96      233.26     14.85 o 
  10   7   2       54.07       82.30      9.82 o 
  11   7   2       20.92       21.84      9.21 o 
  12   7   2       12.96       13.97      7.17 o 
  13   7   2        1.73        6.52      7.33 o 
  14   7   2        3.24        0.09     10.58 o 
  15   7   2        4.88        4.81     16.05 o 
 -16   8   2        9.64       11.74     14.86 o 
 -15   8   2       11.34        0.00     12.18 o 
 -14   8   2       30.77       52.03     14.87 o 
 -13   8   2        0.86       17.93     13.32 o 
 -12   8   2       44.18       72.74     19.06 o 
 -11   8   2      268.59      249.28     22.34 o 
 -10   8   2      859.78      928.67     41.27 o 
  -9   8   2       14.55        4.73      9.07 o 
  -8   8   2       39.27       29.94      8.52 o 
  -7   8   2      204.99      220.19     15.32 o 
  -6   8   2      345.72      312.49     21.93 o 
  -5   8   2        2.55        2.82      3.63 o 
  -4   8   2      788.66      786.42     18.91 o 
  -3   8   2       91.84       98.97      6.82 o 
  -2   8   2        7.73       13.69      5.81 o 
  -1   8   2      431.97      411.16      9.71 o 
   0   8   2      312.84      323.27      9.47 o 
   1   8   2       35.22       34.84      4.34 o 
   2   8   2      236.12      199.42     10.01 o 
   3   8   2      114.11      140.67      7.74 o 
   4   8   2        0.02        2.91      9.45 o 
   5   8   2       70.84       69.27      8.74 o 
   6   8   2      438.40      455.66     21.42 o 
   7   8   2        1.78       18.17      6.25 o 
   8   8   2       33.76       36.13      7.02 o 
   9   8   2       45.19       56.20      8.90 o 
  10   8   2       56.67       65.29      8.81 o 
  11   8   2       52.63       54.97      8.73 o 
  12   8   2      170.88      168.87     13.16 o 
  13   8   2        2.39       16.45     10.05 o 
  14   8   2        3.67        0.69     10.61 o 
  15   8   2        0.96        6.32     15.67 o 
 -15   9   2        1.03       13.00     13.41 o 
 -14   9   2        1.49        0.72      9.15 o 
 -13   9   2        2.96        0.00     17.69 o 
 -12   9   2        1.64        3.43      9.74 o 
 -11   9   2       49.59       66.31     14.39 o 
 -10   9   2        3.30        8.96      9.59 o 
  -9   9   2       22.15       46.12     11.57 o 
  -8   9   2       48.79       38.32     13.00 o 
  -7   9   2       52.63       36.01      9.03 o 
  -6   9   2       87.54       64.30      5.47 o 
  -5   9   2       11.30        5.45      3.87 o 
  -4   9   2      149.18      171.84     25.23 o 
  -3   9   2      276.31      259.61     12.46 o 
  -2   9   2        1.80        0.32      2.87 o 
  -1   9   2       20.60       20.87      3.24 o 
   0   9   2       12.28       10.69      7.82 o 
   1   9   2        0.03        4.57      8.13 o 
   2   9   2        5.89        5.73      3.63 o 
   3   9   2      112.02      123.50      7.68 o 
   4   9   2        5.19        2.73      5.61 o 
   5   9   2       27.12       44.73      8.54 o 
   6   9   2        7.72       28.16      8.27 o 
   7   9   2       11.56       18.41      7.66 o 
   8   9   2       82.48       87.99     14.75 o 
   9   9   2      101.73       98.34     10.58 o 
  10   9   2        5.81        2.98      6.07 o 
  11   9   2        2.02        3.17      6.64 o 
  12   9   2        3.17        7.71      8.35 o 
  13   9   2        2.71        6.69     10.48 o 
  14   9   2        0.00       48.67     28.78 o 
 -15  10   2        5.93       23.56     17.84 o 
 -14  10   2        8.28        1.39     10.87 o 
 -13  10   2       12.37       18.34     12.01 o 
 -12  10   2        3.51        0.00     12.58 o 
 -11  10   2       21.42       40.32     15.02 o 
 -10  10   2        0.17        0.00     11.03 o 
  -9  10   2       87.58       53.16     12.33 o 
  -8  10   2       30.96       21.18     18.62 o 
  -7  10   2      128.60      116.73     21.73 o 
  -6  10   2        7.79        6.19      4.26 o 
  -5  10   2        9.33       11.07      4.58 o 
  -4  10   2        0.08        0.00      4.10 o 
  -3  10   2        7.08        8.61      4.47 o 
  -2  10   2        1.87        7.38      5.47 o 
  -1  10   2       16.63       10.60      3.04 o 
   0  10   2        0.04        8.71      4.37 o 
   1  10   2        8.09       12.88      4.93 o 
   2  10   2      211.37      198.11     10.14 o 
   3  10   2        1.77        0.37      5.45 o 
   4  10   2        1.90        0.00      5.76 o 
   5  10   2        1.22        5.46      6.76 o 
   6  10   2       11.07       35.09      9.76 o 
   7  10   2       16.75        8.89      7.38 o 
   8  10   2        7.84       10.23     10.24 o 
   9  10   2       12.00       10.78      6.89 o 
  10  10   2       21.62       13.19      6.99 o 
  11  10   2       79.74       78.12     12.78 o 
  12  10   2       13.87        7.36      9.61 o 
  13  10   2        0.42        0.00     13.59 o 
  14  10   2        0.13       22.44     17.72 o 
 -14  11   2        5.42        0.00     17.04 o 
 -13  11   2        0.11        0.41     12.72 o 
 -12  11   2        2.14        0.00      9.84 o 
 -11  11   2        9.40        3.75     10.94 o 
 -10  11   2       52.13       47.84     13.78 o 
  -9  11   2       18.98       20.66     15.29 o 
  -8  11   2        5.48       26.17      9.58 o 
  -7  11   2        8.71        0.00      7.02 o 
  -6  11   2       22.30       21.41      8.70 o 
  -5  11   2        1.74        2.85      4.39 o 
  -4  11   2        2.72        0.00      4.54 o 
  -3  11   2       58.22       61.23      8.18 o 
  -2  11   2       50.81       48.73      7.65 o 
  -1  11   2       11.34       21.64      4.37 o 
   0  11   2      336.13      326.53     13.35 o 
   1  11   2      430.75      454.12     34.68 o 
   2  11   2      234.19      240.69     10.43 o 
   3  11   2       47.48       48.57      6.84 o 
   4  11   2        8.61        5.52      5.70 o 
   5  11   2       39.48       59.61      9.84 o 
   6  11   2        0.64        7.48     11.42 o 
   7  11   2        0.00        0.00      8.12 o 
   8  11   2        0.00        4.04      6.97 o 
   9  11   2       28.37       16.80      8.73 o 
  10  11   2        0.36        2.31      7.07 o 
  11  11   2        1.66       20.42     11.40 o 
  12  11   2       10.54       36.24     15.46 o 
  13  11   2        1.01        0.00     13.91 o 
 -13  12   2        6.20        0.00     11.90 o 
 -12  12   2        0.01        0.00     12.24 o 
 -11  12   2        6.74       14.31     14.74 o 
 -10  12   2        6.66       18.12     17.31 o 
  -9  12   2        0.71        0.00      9.11 o 
  -8  12   2        5.70        5.45      9.39 o 
  -7  12   2        0.34       18.21     17.47 o 
  -6  12   2       46.11       44.33     10.36 o 
  -5  12   2       12.50       13.25      6.25 o 
  -4  12   2        0.14        6.56     15.95 o 
  -3  12   2        5.98       13.79      5.68 o 
  -2  12   2       85.19       89.48     10.41 o 
  -1  12   2       26.79       29.48      7.31 o 
   0  12   2      434.48      427.98     23.44 o 
   1  12   2        0.49        0.15      8.71 o 
   2  12   2      369.80      392.34     33.28 o 
   3  12   2        8.54        9.82      5.24 o 
   4  12   2        8.92        2.32      5.76 o 
   5  12   2       15.36       24.97     10.15 o 
   6  12   2        2.95        6.62      9.15 o 
   7  12   2       36.46       31.74     12.29 o 
   8  12   2       71.37      103.16     14.02 o 
   9  12   2        1.41       10.07      9.16 o 
  10  12   2        2.03       31.09     16.42 o 
  11  12   2        0.29        8.36     12.57 o 
  12  12   2        0.64        4.04     15.95 o 
 -12  13   2       13.36       24.32     18.62 o 
 -11  13   2        0.00       29.92     28.23 o 
 -10  13   2       11.04        0.00     12.89 o 
  -9  13   2        4.81        3.89     19.06 o 
  -8  13   2        2.51        0.00     15.84 o 
  -7  13   2        0.00       13.43     14.64 o 
  -6  13   2      119.47      141.12     17.58 o 
  -5  13   2        7.33        1.71      4.88 o 
  -4  13   2        6.74        1.69      7.02 o 
  -3  13   2      125.59      123.08     10.92 o 
  -2  13   2      141.31      192.24     44.33 o 
  -1  13   2       34.30       39.10     10.91 o 
   0  13   2      392.63      368.35     24.26 o 
   1  13   2       94.96       94.77      8.17 o 
   2  13   2       98.88       88.76      7.94 o 
   3  13   2       59.93       66.62      7.91 o 
   4  13   2        0.02        0.00      8.27 o 
   5  13   2       22.94        3.57      7.12 o 
   6  13   2       52.66       70.34     14.42 o 
   7  13   2       11.05       66.67     34.02 o 
   8  13   2        7.90       12.71      8.29 o 
   9  13   2        5.56        3.37      7.85 o 
  10  13   2        0.50        6.27      8.12 o 
  11  13   2        1.85       46.27     16.16 o 
 -11  14   2       16.75       30.02     45.65 o 
 -10  14   2        1.90        0.00     10.29 o 
  -9  14   2        7.85       36.94     19.50 o 
  -8  14   2        3.24        0.00     11.00 o 
  -7  14   2        0.06        8.14     10.81 o 
  -6  14   2        0.10       18.04     18.73 o 
  -5  14   2       35.96       42.98     16.82 o 
  -4  14   2        1.43        9.49      9.57 o 
  -3  14   2       32.58       32.48      8.20 o 
  -2  14   2       26.65       25.94     11.80 o 
  -1  14   2        5.30        5.51     10.62 o 
   0  14   2      324.40      385.49     19.49 o 
   1  14   2       91.32       76.28      7.98 o 
   2  14   2        0.76        0.00      4.79 o 
   3  14   2        2.91       19.83      7.09 o 
   4  14   2        6.78       10.14      9.12 o 
   5  14   2        6.37        0.00      7.77 o 
   6  14   2       10.82        2.92      7.85 o 
   7  14   2        3.52       18.21      9.27 o 
   8  14   2        0.89        9.21      9.20 o 
   9  14   2        7.08        1.60     10.38 o 
  10  14   2        2.57        0.00     13.19 o 
 -10  15   2        1.04        0.00     11.65 o 
  -9  15   2        0.73        0.00      8.25 o 
  -8  15   2        0.68        3.18      9.45 o 
  -7  15   2        0.10       16.97     11.77 o 
  -6  15   2        3.21        4.79      8.57 o 
  -5  15   2        3.19        2.36     16.33 o 
  -4  15   2        0.21       11.05      7.96 o 
  -3  15   2       11.60        0.00      9.84 o 
  -2  15   2       23.01       36.22      8.99 o 
  -1  15   2       26.56       32.42      8.41 o 
   0  15   2       40.37       42.21      9.25 o 
   1  15   2      152.54      185.41     14.81 o 
   2  15   2       23.83       55.81     17.87 o 
   3  15   2       41.45       62.98      9.83 o 
   4  15   2       47.24       66.73     10.50 o 
   5  15   2       11.85       22.45      9.45 o 
   6  15   2        2.55        0.00      8.93 o 
   7  15   2        0.09        5.81      9.00 o 
   8  15   2        8.11       15.18     10.59 o 
   9  15   2        0.01        9.57     13.62 o 
  -9  16   2        0.50        0.00     10.98 o 
  -8  16   2        0.76       23.23     12.97 o 
  -7  16   2        0.32        0.00     10.54 o 
  -6  16   2        3.06        5.52      8.84 o 
  -5  16   2       15.69        2.88      8.60 o 
  -4  16   2       18.43       31.79     20.48 o 
  -3  16   2       90.38       87.69     11.79 o 
  -2  16   2       16.46       15.89      8.71 o 
  -1  16   2       38.79       42.12     12.35 o 
   0  16   2        0.10        3.16      9.96 o 
   1  16   2        2.81        5.17      9.41 o 
   2  16   2        2.74       11.69     17.04 o 
   3  16   2       25.04       40.47     34.29 o 
   4  16   2       20.61        7.17      8.58 o 
   5  16   2        6.33       13.93     11.41 o 
   6  16   2       15.66       49.39     12.09 o 
   7  16   2       15.79        4.51      8.40 o 
   8  16   2       14.09       18.89     31.07 o 
  -7  17   2        0.07        8.18     11.08 o 
  -6  17   2        0.04        0.00      9.61 o 
  -5  17   2       39.67       45.86     13.67 o 
  -4  17   2        9.60        0.24      7.88 o 
  -3  17   2        8.97        6.29     14.64 o 
  -2  17   2        4.51        0.00      9.88 o 
  -1  17   2        6.39        0.30      8.61 o 
   0  17   2        4.38        2.71     10.00 o 
   1  17   2        0.00        9.81     13.98 o 
   2  17   2        1.94        0.00     11.00 o 
   3  17   2        0.59        0.00     12.04 o 
   4  17   2        0.55        0.00     15.29 o 
   5  17   2        0.45       15.79     22.12 o 
   6  17   2        1.64       24.37     15.73 o 
  -4  18   2       12.58        0.00     15.40 o 
  -3  18   2       27.84       67.28     26.32 o 
  -2  18   2        0.33        0.00     18.89 o 
  -1  18   2        7.12       31.48     23.43 o 
   0  18   2        0.02        1.41     10.72 o 
   1  18   2        0.10       20.51     12.36 o 
   2  18   2        2.39        4.09     10.43 o 
   3  18   2       13.28       10.52     13.26 o 
 -17   1   3        0.26        0.00     12.30 o 
 -16   1   3        0.11        6.93     10.35 o 
 -15   1   3        5.66       20.35     11.09 o 
 -14   1   3       26.05       27.17     11.27 o 
 -13   1   3       10.40       15.14      6.88 o 
 -12   1   3       11.47       16.90      5.03 o 
 -11   1   3        9.24        8.66      4.40 o 
 -10   1   3       16.99       16.74      4.23 o 
  -9   1   3       70.31       64.72      5.10 o 
  -8   1   3      154.38      162.26      6.31 o 
  -7   1   3      573.18      566.56     14.76 o 
  -6   1   3     2064.21     2055.52     26.81 o 
  -5   1   3     2338.95     2462.73     62.33 o 
  -4   1   3      280.79      248.71      9.77 o 
  -3   1   3       58.63       52.68      3.63 o 
  -2   1   3        6.23       16.58      3.66 o 
  -1   1   3     1274.75     1456.16     22.58 o 
   0   1   3       43.01       38.33      4.43 o 
   1   1   3        8.27        2.72      3.23 o 
   2   1   3     1181.41     1069.04    165.35 o 
   3   1   3      735.37      719.59     22.31 o 
   4   1   3       83.52       65.10      5.96 o 
   5   1   3     1564.15     1584.16     43.08 o 
   6   1   3     1022.52     1101.63     25.14 o 
   7   1   3       81.19       89.15      7.50 o 
   8   1   3        9.79        5.28      7.13 o 
   9   1   3      294.14      324.09     15.46 o 
  10   1   3       75.79       72.09      8.90 o 
  11   1   3      104.82      106.96     11.34 o 
  12   1   3       35.71       41.43      8.96 o 
  13   1   3        0.74       11.45      9.14 o 
  14   1   3        6.55        0.34      6.00 o 
  15   1   3        3.85       18.38      9.65 o 
  16   1   3        7.43        0.00      9.24 o 
 -17   2   3       12.21        7.35     12.70 o 
 -16   2   3       83.01       76.29     15.97 o 
 -15   2   3        8.12        0.07      6.39 o 
 -14   2   3        4.41        8.26      7.92 o 
 -13   2   3       69.43       87.49     16.97 o 
 -12   2   3       68.14       89.11     12.15 o 
 -11   2   3        7.44       15.40      3.98 o 
 -10   2   3       22.19       29.25     10.27 o 
  -9   2   3       37.75       44.25      5.68 o 
  -8   2   3      322.30      325.41     23.63 o 
  -7   2   3       71.96       62.12     10.72 o 
  -6   2   3     1699.66     1768.53     42.51 o 
  -5   2   3      168.05      182.57      5.25 o 
  -4   2   3     4101.88     4498.54     52.16 o 
  -3   2   3      385.14      410.39      9.27 o 
  -2   2   3        1.73        6.31      5.33 o 
  -1   2   3     4791.19     5162.47     68.05 o 
   0   2   3     3059.96     3345.88     49.50 o 
   1   2   3        0.04        0.00      4.63 o 
   2   2   3     2881.79     2976.29    105.01 o 
   3   2   3      377.30      317.05     31.35 o 
   4   2   3      932.32     1076.56     26.75 o 
   5   2   3      382.55      425.63     15.46 o 
   6   2   3       22.26       17.21      4.75 o 
   7   2   3        0.70        0.00      4.50 o 
   8   2   3        8.75        0.00      5.44 o 
   9   2   3      121.99      109.12     15.18 o 
  10   2   3       22.50       37.22      8.25 o 
  11   2   3       73.88       55.91      8.85 o 
  12   2   3       23.21       47.73     11.10 o 
  13   2   3        1.39       26.72     22.62 o 
  14   2   3        7.59        5.77     12.20 o 
  15   2   3        1.83       13.84      8.44 o 
  16   2   3       20.93       18.82     10.64 o 
 -17   3   3        3.77        2.20     10.23 o 
 -16   3   3        5.34       23.12     13.46 o 
 -15   3   3        0.94        5.00      8.60 o 
 -14   3   3        0.02        7.89     16.45 o 
 -13   3   3        8.36       18.87     13.95 o 
 -12   3   3       39.67       34.13     13.22 o 
 -11   3   3        5.43       14.49      5.78 o 
 -10   3   3        1.38        1.44      4.37 o 
  -9   3   3      161.08      164.59     12.23 o 
  -8   3   3      133.75      153.24      8.65 o 
  -7   3   3       14.96       17.56      5.90 o 
  -6   3   3        0.00        6.89      6.08 o 
  -5   3   3       51.48       51.52      3.76 o 
  -4   3   3     3031.39     3223.36     49.03 o 
  -3   3   3       30.35       35.41      3.48 o 
  -2   3   3     1287.26     1324.32     25.74 o 
  -1   3   3      152.82      139.47      6.37 o 
   0   3   3     1162.58     1231.46     35.53 o 
   1   3   3      181.37      175.04      9.16 o 
   2   3   3      355.61      323.11     19.00 o 
   3   3   3        0.00        0.00      5.24 o 
   4   3   3       35.69       48.21      8.82 o 
   5   3   3     1916.52     1756.21     46.39 o 
   6   3   3      403.96      448.93     17.83 o 
   7   3   3      195.99      210.15     14.77 o 
   8   3   3      105.81      109.76     10.13 o 
   9   3   3      203.13      217.92     13.58 o 
  10   3   3       45.30       57.98      9.14 o 
  11   3   3        0.34        2.71      8.52 o 
  12   3   3        0.01       10.67      9.48 o 
  13   3   3        0.71       11.19      7.78 o 
  14   3   3       82.40       93.17     13.20 o 
  15   3   3        1.12        0.00      8.84 o 
  16   3   3        2.30        3.69     10.86 o 
 -17   4   3        3.24       17.69     19.77 o 
 -16   4   3        4.98       13.23      9.27 o 
 -15   4   3        0.10       12.99      8.01 o 
 -14   4   3        5.20       11.20     14.17 o 
 -13   4   3       43.69       38.97      8.64 o 
 -12   4   3        8.57       14.80      7.12 o 
 -11   4   3        5.85       10.53      9.02 o 
 -10   4   3       78.79       70.79      7.99 o 
  -9   4   3       93.49      106.76      8.23 o 
  -8   4   3      329.68      300.87     11.54 o 
  -7   4   3        3.67       16.53      6.53 o 
  -6   4   3      105.89      106.67     10.73 o 
  -5   4   3       40.00       38.86      5.99 o 
  -4   4   3       11.35       13.93      2.49 o 
  -3   4   3       70.75       91.59      4.10 o 
  -2   4   3     1561.50     1649.74     41.58 o 
  -1   4   3      561.55      689.04     16.43 o 
   0   4   3        6.15       24.92      4.24 o 
   1   4   3      442.99      454.80     13.75 o 
   2   4   3       11.90       11.26      3.62 o 
   3   4   3       80.61       86.12      7.57 o 
   4   4   3      283.96      301.54     13.08 o 
   5   4   3     1662.40     1757.64     55.34 o 
   6   4   3      475.18      495.50     23.51 o 
   7   4   3       11.92       12.79      5.48 o 
   8   4   3       63.38       45.17      9.45 o 
   9   4   3       28.86       32.79      6.53 o 
  10   4   3        5.68        3.90      6.03 o 
  11   4   3        2.14       15.20     16.60 o 
  12   4   3        2.79        0.00      6.26 o 
  13   4   3        0.05        0.00      9.30 o 
  14   4   3        0.30        3.13      8.76 o 
  15   4   3        0.15        0.00     10.01 o 
 -17   5   3        4.18        0.98     11.17 o 
 -16   5   3        0.53        6.63     11.55 o 
 -15   5   3        3.44        9.89      9.69 o 
 -14   5   3       14.06       16.80      8.69 o 
 -13   5   3       12.83        5.89      6.37 o 
 -12   5   3      289.81      352.72     20.48 o 
 -11   5   3      356.42      382.57     16.87 o 
 -10   5   3       21.02       28.00      9.31 o 
  -9   5   3        4.53       22.96      5.40 o 
  -8   5   3      130.47      128.72     12.14 o 
  -7   5   3       64.02       52.13      9.36 o 
  -6   5   3       36.42       29.60      4.07 o 
  -5   5   3        7.40       14.98      3.71 o 
  -4   5   3       94.55       91.42      5.69 o 
  -3   5   3        0.34       13.22      4.37 o 
  -2   5   3     1498.35     1835.90     54.63 o 
  -1   5   3     1670.94     1833.14     76.94 o 
   0   5   3      166.12      198.94     11.86 o 
   1   5   3       33.59       49.46      5.15 o 
   2   5   3      159.43      155.95     10.80 o 
   3   5   3       18.52       19.79      9.16 o 
   4   5   3      195.89      186.33     10.41 o 
   5   5   3      387.98      433.82     17.67 o 
   6   5   3        0.45        8.46      6.80 o 
   7   5   3        0.89        4.21      5.46 o 
   8   5   3        8.11       28.95      6.52 o 
   9   5   3       40.59       45.64     13.12 o 
  10   5   3       46.67       58.26     12.00 o 
  11   5   3        4.24       12.37      8.82 o 
  12   5   3       23.49       14.62      7.35 o 
  13   5   3       27.18       35.71      9.57 o 
  14   5   3       10.47       26.19      9.67 o 
  15   5   3        1.00        0.00      7.87 o 
 -16   6   3        7.47        1.35     11.35 o 
 -15   6   3       11.41        0.57     11.96 o 
 -14   6   3       18.36        8.33     24.57 o 
 -13   6   3      106.15      114.11     19.07 o 
 -12   6   3       62.59       73.42      9.39 o 
 -11   6   3        7.20       13.12      9.76 o 
 -10   6   3      504.29      529.27     18.57 o 
  -9   6   3       19.86        7.54     10.92 o 
  -8   6   3        9.42       17.31      4.37 o 
  -7   6   3       12.34        9.36      6.14 o 
  -6   6   3       39.75       29.78      4.21 o 
  -5   6   3      151.78      167.63     13.10 o 
  -4   6   3       31.82       27.95      5.97 o 
  -3   6   3      320.59      345.03     24.87 o 
  -2   6   3      139.04      175.28      9.99 o 
  -1   6   3     2782.26     3077.15     42.35 o 
   0   6   3      123.59      141.28      9.03 o 
   1   6   3       24.17       34.68      4.57 o 
   2   6   3       30.38       25.85      4.63 o 
   3   6   3       11.04       19.58      6.65 o 
   4   6   3       18.26       25.57      6.31 o 
   5   6   3      860.72      906.77     28.71 o 
   6   6   3      447.08      460.62     20.33 o 
   7   6   3      567.89      572.27     71.34 o 
   8   6   3       30.30       34.20      7.66 o 
   9   6   3       65.17       72.33      9.41 o 
  10   6   3        0.65        5.62      7.06 o 
  11   6   3       85.02       87.18     14.73 o 
  12   6   3        4.73       17.28     13.81 o 
  13   6   3       31.91        8.42      8.43 o 
  14   6   3       11.18        4.64      9.36 o 
  15   6   3       13.02       26.15     10.53 o 
 -16   7   3        0.15       10.45     25.23 o 
 -15   7   3       17.11       12.96     12.97 o 
 -14   7   3        3.13       13.36     11.42 o 
 -13   7   3       26.63       20.22     11.62 o 
 -12   7   3      103.64      112.42     16.06 o 
 -11   7   3       16.22       44.11     23.86 o 
 -10   7   3      618.82      607.27     31.15 o 
  -9   7   3      690.03      664.46     71.54 o 
  -8   7   3       29.48       40.13     14.09 o 
  -7   7   3       77.91       75.79      9.73 o 
  -6   7   3        7.78       18.39      7.06 o 
  -5   7   3       65.20       59.77      3.96 o 
  -4   7   3        0.74        0.00      3.92 o 
  -3   7   3      239.55      253.14      9.35 o 
  -2   7   3       30.68       27.35      3.66 o 
  -1   7   3       54.04       46.26      5.77 o 
   0   7   3        0.02        3.05      4.05 o 
   1   7   3        3.46        9.47      6.83 o 
   2   7   3      294.81      292.02     10.76 o 
   3   7   3       37.20       50.09      7.56 o 
   4   7   3        2.15        0.00      8.08 o 
   5   7   3      349.26      337.89     16.60 o 
   6   7   3        7.66        5.83      6.32 o 
   7   7   3      490.61      474.56     21.82 o 
   8   7   3      530.57      520.42     20.41 o 
   9   7   3       71.79       75.97      9.86 o 
  10   7   3       44.71       58.03      9.84 o 
  11   7   3       42.06       54.75     10.16 o 
  12   7   3        8.43        0.00      8.64 o 
  13   7   3       27.39       19.38      9.25 o 
  14   7   3        0.24        0.28      6.39 o 
 -15   8   3        0.07        0.00     12.34 o 
 -14   8   3        1.48        0.00     11.44 o 
 -13   8   3      107.87      142.35     20.18 o 
 -12   8   3      193.04      210.38     22.72 o 
 -11   8   3        4.63        1.72      8.98 o 
 -10   8   3       96.57       96.85     15.83 o 
  -9   8   3      269.33      302.73     35.60 o 
  -8   8   3       29.80        3.68      7.89 o 
  -7   8   3       19.15       22.07      7.75 o 
  -6   8   3      143.97      147.46     14.40 o 
  -5   8   3      152.39      138.14      6.36 o 
  -4   8   3        9.55       13.96      3.67 o 
  -3   8   3       24.13       23.35      3.17 o 
  -2   8   3       42.57       38.61      4.30 o 
  -1   8   3       79.49       84.41      6.15 o 
   0   8   3       31.99       38.48      5.24 o 
   1   8   3        1.49        0.00      3.49 o 
   2   8   3       82.90       96.46      7.08 o 
   3   8   3       89.39       98.34     16.07 o 
   4   8   3      470.17      493.80     19.39 o 
   5   8   3       36.96       32.24      9.13 o 
   6   8   3      423.30      416.32     19.82 o 
   7   8   3       53.45       72.61     11.19 o 
   8   8   3      332.12      361.42     17.29 o 
   9   8   3      147.70      137.51     18.63 o 
  10   8   3        2.04        2.81      6.36 o 
  11   8   3        0.46        3.25      7.03 o 
  12   8   3        2.12        5.84      7.97 o 
  13   8   3        0.34        0.00      7.18 o 
  14   8   3        6.69        0.00      9.84 o 
 -15   9   3        1.59        5.91     16.76 o 
 -14   9   3       27.23       11.47     11.65 o 
 -13   9   3       24.90       52.24     15.21 o 
 -12   9   3       77.77      109.55     24.36 o 
 -11   9   3        1.35        0.00      8.37 o 
 -10   9   3        3.87       12.60     21.41 o 
  -9   9   3        0.75       12.79      9.22 o 
  -8   9   3      825.15      824.10     40.74 o 
  -7   9   3        0.55        8.25     16.33 o 
  -6   9   3      319.18      288.77     20.54 o 
  -5   9   3        6.11        2.94      9.45 o 
  -4   9   3        9.38       11.84      4.20 o 
  -3   9   3       50.95       39.54      7.49 o 
  -2   9   3        2.43       10.01      3.36 o 
  -1   9   3      116.12      131.23      7.03 o 
   0   9   3      106.55      106.80      7.14 o 
   1   9   3        1.44        1.40      3.97 o 
   2   9   3        4.18       12.15      4.91 o 
   3   9   3       19.92       33.93      5.84 o 
   4   9   3      169.24      169.55     13.13 o 
   5   9   3      128.07      144.31     12.96 o 
   6   9   3       82.23       88.48     11.68 o 
   7   9   3        2.35       12.73     10.41 o 
   8   9   3      380.19      405.80     17.84 o 
   9   9   3        4.66        1.81      6.87 o 
  10   9   3       19.82       19.08      7.80 o 
  11   9   3       26.11       10.58      7.92 o 
  12   9   3        9.39        0.96      6.38 o 
  13   9   3        0.01        0.50      8.28 o 
  14   9   3        0.05        0.00     15.94 o 
 -14  10   3       27.68       19.11     14.32 o 
 -13  10   3        7.74       28.51     13.80 o 
 -12  10   3       96.06      112.18     20.31 o 
 -11  10   3        0.00        0.25      7.49 o 
 -10  10   3        0.00        0.00      8.91 o 
  -9  10   3       72.01       67.20     12.28 o 
  -8  10   3      544.56      509.75     28.46 o 
  -7  10   3       17.39       11.85      8.94 o 
  -6  10   3        2.90       11.44     25.07 o 
  -5  10   3      118.20      103.75      7.56 o 
  -4  10   3       50.66       68.50      9.50 o 
  -3  10   3       67.53       57.54      9.04 o 
  -2  10   3       32.24       31.30      4.84 o 
  -1  10   3       37.44       34.81      4.97 o 
   0  10   3        1.96        5.71      7.37 o 
   1  10   3       77.15       96.41      7.73 o 
   2  10   3      367.24      370.29     14.03 o 
   3  10   3      184.25      193.78     11.39 o 
   4  10   3       23.74       24.08      8.64 o 
   5  10   3       91.80       98.68     11.62 o 
   6  10   3       49.79       47.20     12.26 o 
   7  10   3       10.63       36.55      9.87 o 
   8  10   3       49.47       49.49      8.36 o 
   9  10   3        6.31        0.00     10.44 o 
  10  10   3       12.35        8.88      7.44 o 
  11  10   3       19.86       15.69      8.97 o 
  12  10   3        0.04        8.50     13.56 o 
  13  10   3        1.56       14.30     12.87 o 
 -14  11   3       23.60       10.54     13.87 o 
 -13  11   3        3.37       12.45     13.48 o 
 -12  11   3        5.49       44.80     14.85 o 
 -11  11   3        5.34        4.44     11.58 o 
 -10  11   3        1.75        0.27     10.59 o 
  -9  11   3       14.34        7.57     19.00 o 
  -8  11   3       13.00       18.23      9.77 o 
  -7  11   3       15.85       14.43     10.53 o 
  -6  11   3       84.40       73.83     13.11 o 
  -5  11   3       66.10       77.22      8.53 o 
  -4  11   3        4.83       26.49      9.20 o 
  -3  11   3       18.86       17.78      6.44 o 
  -2  11   3        7.48       10.98      6.23 o 
  -1  11   3      252.64      217.82     17.80 o 
   0  11   3        5.49        6.46      4.57 o 
   1  11   3       96.83       93.07      8.75 o 
   2  11   3      694.01      689.52     20.79 o 
   3  11   3      236.86      243.67     26.06 o 
   4  11   3       32.11       57.98     16.16 o 
   5  11   3        4.04        0.00      7.69 o 
   6  11   3        0.85        0.00      9.15 o 
   7  11   3        9.41        4.30      8.35 o 
   8  11   3       17.67        2.13      6.42 o 
   9  11   3        0.25        2.34      6.01 o 
  10  11   3       22.03       32.88     12.43 o 
  11  11   3        0.81        4.73     16.87 o 
  12  11   3       13.68       13.59     10.24 o 
 -13  12   3        3.68        6.53     13.76 o 
 -12  12   3        0.00       12.77     14.35 o 
 -11  12   3       24.63       32.34     15.06 o 
 -10  12   3       24.81        0.00     17.91 o 
  -9  12   3       65.86       47.92     12.20 o 
  -8  12   3       11.74       15.13     11.60 o 
  -7  12   3        7.85        7.55     14.31 o 
  -6  12   3      131.27      116.91     14.09 o 
  -5  12   3        2.37       26.85      9.49 o 
  -4  12   3       29.91       38.58      8.25 o 
  -3  12   3       20.01       27.76     15.52 o 
  -2  12   3        4.37        7.41     10.87 o 
  -1  12   3      196.19      197.01     22.99 o 
   0  12   3        0.12        1.94      3.56 o 
   1  12   3       10.98        4.61      5.14 o 
   2  12   3      169.48      194.78     11.91 o 
   3  12   3      118.05      107.78     10.69 o 
   4  12   3       19.21       19.55      8.51 o 
   5  12   3        7.26       11.69      7.49 o 
   6  12   3       26.67       25.24     10.71 o 
   7  12   3       21.34       16.41      9.37 o 
   8  12   3       11.65        6.93      8.92 o 
   9  12   3       14.25        2.26      7.94 o 
  10  12   3       34.27       42.40     13.15 o 
  11  12   3        0.62       14.69     10.67 o 
  12  12   3        0.03       18.79     15.41 o 
 -12  13   3        0.84        0.00     11.27 o 
 -11  13   3        2.63       18.11     12.31 o 
 -10  13   3        5.34        0.00     13.38 o 
  -9  13   3        1.51       21.00     12.67 o 
  -8  13   3        0.00        0.81      7.75 o 
  -7  13   3        3.39       14.64     15.95 o 
  -6  13   3        0.08       22.83     11.47 o 
  -5  13   3       26.96       27.51     10.15 o 
  -4  13   3       33.23       31.57      7.74 o 
  -3  13   3       44.67       63.80      9.98 o 
  -2  13   3       15.13       11.64      6.85 o 
  -1  13   3      181.01      181.94     13.77 o 
   0  13   3        1.55        3.07      7.31 o 
   1  13   3      252.25      239.27     17.35 o 
   2  13   3       19.54       22.42      7.33 o 
   3  13   3       68.06       67.86     10.89 o 
   4  13   3        0.23        1.24      6.97 o 
   5  13   3        5.71       13.19     13.84 o 
   6  13   3       11.91       13.76      8.92 o 
   7  13   3        4.74        4.87     10.32 o 
   8  13   3        0.30        0.00     11.96 o 
   9  13   3        0.98        0.00      8.87 o 
  10  13   3        0.01        9.46     10.00 o 
  11  13   3        5.75       26.00     17.68 o 
 -11  14   3        0.19        0.00     14.71 o 
 -10  14   3        0.22       13.66     13.65 o 
  -9  14   3        0.08        0.00      9.27 o 
  -8  14   3       32.09       12.81     11.47 o 
  -7  14   3        3.34        0.00      8.57 o 
  -6  14   3        0.01       17.67     10.54 o 
  -5  14   3        0.31        0.00      9.49 o 
  -4  14   3       72.69       61.40     15.49 o 
  -3  14   3        0.57        0.00     13.22 o 
  -2  14   3        0.41        0.00      7.07 o 
  -1  14   3       25.06       32.31      8.81 o 
   0  14   3       34.84       49.70      9.66 o 
   1  14   3      121.45      140.28     14.61 o 
   2  14   3       28.90       34.17      7.14 o 
   3  14   3        0.01        6.20      7.12 o 
   4  14   3       97.76      109.36     13.46 o 
   5  14   3       14.49       25.17      9.60 o 
   6  14   3        0.49        9.91     10.77 o 
   7  14   3        6.70       15.84     13.77 o 
   8  14   3        3.79        0.00      7.37 o 
   9  14   3        0.00       11.22     13.15 o 
  10  14   3        0.00       11.69     21.19 o 
 -10  15   3        4.36        0.00     15.24 o 
  -9  15   3        1.69        0.00     12.25 o 
  -8  15   3        9.37        4.77     10.45 o 
  -7  15   3        0.17        0.00     11.02 o 
  -6  15   3        5.08        0.00      9.00 o 
  -5  15   3        1.47        0.00     10.38 o 
  -4  15   3        7.76       23.51     14.03 o 
  -3  15   3       73.91      101.17     17.67 o 
  -2  15   3       22.27       21.14      8.58 o 
  -1  15   3        0.12        4.95      6.83 o 
   0  15   3        3.76        6.84      8.99 o 
   1  15   3        4.60       29.07     27.09 o 
   2  15   3        1.95        0.00      7.09 o 
   3  15   3        1.26        0.00      7.41 o 
   4  15   3       33.37       41.20     13.74 o 
   5  15   3       18.17       19.04     10.40 o 
   6  15   3        2.77        0.00      6.77 o 
   7  15   3       24.54       46.61     13.62 o 
   8  15   3        7.26        0.16      9.65 o 
  -8  16   3        0.27        6.40     10.95 o 
  -7  16   3        0.23       16.82     22.01 o 
  -6  16   3        0.65        0.00      9.43 o 
  -5  16   3        5.10        0.91     10.38 o 
  -4  16   3       10.29       11.81     12.11 o 
  -3  16   3        2.23        4.83      9.33 o 
  -2  16   3        1.76        0.00      7.79 o 
  -1  16   3       17.52       16.50      9.39 o 
   0  16   3       12.32       38.13     10.47 o 
   1  16   3        2.49        4.31     11.96 o 
   2  16   3       10.84        2.95     25.45 o 
   3  16   3        0.68        0.00     10.79 o 
   4  16   3        0.59       18.79     20.86 o 
   5  16   3        0.45        8.33      9.84 o 
   6  16   3        1.00       10.07      9.88 o 
   7  16   3       10.11        9.34     13.38 o 
  -6  17   3        0.12        4.53     10.98 o 
  -5  17   3        0.26        0.00     12.02 o 
  -4  17   3        0.04        0.00     13.54 o 
  -3  17   3        4.11        7.45     10.38 o 
  -2  17   3        0.50       14.79     21.68 o 
  -1  17   3       18.18        6.67     17.97 o 
   0  17   3        1.84        4.26     15.84 o 
   1  17   3        0.77        0.00     12.59 o 
   2  17   3        0.51       30.58     21.84 o 
   3  17   3       12.52       21.17     14.79 o 
   4  17   3       10.93       22.49     15.23 o 
   5  17   3        3.21        4.45     11.60 o 
  -2  18   3        2.06        0.00     13.98 o 
  -1  18   3        0.31       21.30     17.69 o 
   0  18   3        0.04        0.00     10.15 o 
 -17   0   4        1.58       20.75     20.64 o 
 -16   0   4        2.42       25.67     19.88 o 
 -15   0   4       44.54       46.31     20.21 o 
 -14   0   4      377.34      370.35     38.23 o 
 -13   0   4       35.51       51.77     17.58 o 
 -12   0   4       32.29       32.09      8.65 o 
 -11   0   4       51.21       39.53      8.03 o 
 -10   0   4       36.25       31.53      8.46 o 
  -9   0   4        0.06       28.07     10.27 o 
  -8   0   4      126.44      110.48     15.29 o 
  -7   0   4      293.84      281.47     23.15 o 
  -6   0   4     1619.75     1853.40     42.50 o 
  -5   0   4      748.93      767.28     24.46 o 
  -4   0   4     2204.42     2436.73     89.99 o 
  -3   0   4     1146.61     1239.05     51.61 o 
  -2   0   4        1.10        0.00      5.41 o 
  -1   0   4      721.27      678.59     22.38 o 
   0   0   4     1400.43     1430.73    131.01 o 
   1   0   4      664.95      810.50     39.21 o 
   2   0   4     2614.92     2690.89     86.28 o 
   3   0   4     1172.62     1021.29     45.54 o 
   4   0   4       25.89       37.57     10.27 o 
   5   0   4       86.21      104.19     16.38 o 
   6   0   4      159.50      154.30     14.27 o 
   7   0   4      182.47      182.13     16.11 o 
   8   0   4       18.98       38.90     25.23 o 
   9   0   4      256.00      225.64     26.43 o 
  10   0   4        0.75        0.00     10.16 o 
  11   0   4      227.25      222.01     21.68 o 
  12   0   4       34.98       38.84     15.34 o 
  13   0   4        0.58        0.00     10.31 o 
  14   0   4       10.93        0.00     10.92 o 
  15   0   4        0.00        0.00     12.89 o 
 -17   1   4        7.57       26.43     20.86 o 
 -16   1   4       12.76       15.25     12.52 o 
 -15   1   4       37.18       38.47     15.13 o 
 -14   1   4        3.73       13.74      8.25 o 
 -13   1   4        2.58       11.45      7.51 o 
 -12   1   4        0.70        0.00      5.64 o 
 -11   1   4        0.00        0.67      3.22 o 
 -10   1   4       55.77       53.98      5.94 o 
  -9   1   4       50.37       36.62      4.33 o 
  -8   1   4        0.64        0.00      4.11 o 
  -7   1   4        4.89        9.33      3.20 o 
  -6   1   4      534.27      531.71     22.23 o 
  -5   1   4        0.70        3.23      2.53 o 
  -4   1   4      121.68      122.42      6.04 o 
  -3   1   4        0.62        1.95      2.94 o 
  -2   1   4       19.39       23.37      3.69 o 
  -1   1   4       32.63       31.42      4.13 o 
   0   1   4      394.57      408.25     23.07 o 
   1   1   4      224.79      226.98     12.09 o 
   2   1   4      729.87      719.00     29.54 o 
   3   1   4        1.13       15.07     10.05 o 
   4   1   4     1488.62     1421.84     41.93 o 
   5   1   4      436.07      447.59     21.71 o 
   6   1   4        2.75        9.96      6.11 o 
   7   1   4        4.85       12.78      6.73 o 
   8   1   4        9.50       15.37     10.44 o 
   9   1   4        9.76        9.97      7.36 o 
  11   1   4       57.49       55.86     10.04 o 
  12   1   4       29.25       21.78     13.67 o 
  13   1   4       10.11        0.00      8.06 o 
  14   1   4        3.85        1.62      7.10 o 
  15   1   4        1.19        7.65      8.12 o 
 -17   2   4        0.13        8.48     12.14 o 
 -16   2   4       10.75        0.00     11.26 o 
 -15   2   4        0.96        3.44     10.22 o 
 -14   2   4       24.73       49.47     10.12 o 
 -13   2   4       10.42        0.00      5.84 o 
 -12   2   4        2.07        5.14      8.34 o 
 -11   2   4       16.28        6.77      6.05 o 
 -10   2   4      115.86      116.51     11.85 o 
  -9   2   4       68.78       67.49      6.97 o 
  -8   2   4       38.95       34.39      3.69 o 
  -7   2   4       79.86       67.12      5.90 o 
  -6   2   4      138.85      158.22      6.30 o 
  -5   2   4       20.37       22.45      3.80 o 
  -4   2   4      250.48      283.86      8.86 o 
  -3   2   4     1839.36     1949.74     31.19 o 
  -2   2   4      141.67      132.06      6.74 o 
  -1   2   4      644.22      843.84     24.98 o 
   0   2   4      809.11      863.29     21.87 o 
   1   2   4       59.25       69.94      6.96 o 
   2   2   4      133.60      126.23     14.58 o 
   3   2   4      728.14      626.45     50.46 o 
   4   2   4      853.05      861.67     29.70 o 
   5   2   4      273.74      317.87     17.98 o 
   6   2   4      232.78      207.79     13.70 o 
   7   2   4      202.42      207.67     12.74 o 
   8   2   4       35.25       33.17     11.65 o 
   9   2   4        6.49       32.27      7.82 o 
  10   2   4        1.30        0.00     10.80 o 
  11   2   4       27.09       40.24     10.10 o 
  12   2   4        0.02        6.63      8.16 o 
  13   2   4       11.09       14.68     10.20 o 
  14   2   4        5.14        5.82      8.26 o 
  15   2   4        7.28        0.00      9.70 o 
 -17   3   4        1.64        0.00     18.57 o 
 -16   3   4        3.03       11.35     10.95 o 
 -15   3   4        1.54       18.61     14.07 o 
 -14   3   4       13.35       16.25      9.86 o 
 -13   3   4       75.80       69.49     10.16 o 
 -12   3   4       48.67       49.02      8.70 o 
 -11   3   4        0.58        0.00      5.69 o 
 -10   3   4       57.21       65.34      8.86 o 
  -9   3   4       48.65       47.57      7.34 o 
  -8   3   4      152.52      158.57      9.26 o 
  -7   3   4       40.22       42.71      4.46 o 
  -6   3   4      310.46      288.74     11.42 o 
  -5   3   4       23.74       28.51      3.41 o 
  -4   3   4     1089.51     1207.59     21.63 o 
  -3   3   4      431.23      455.47     15.34 o 
  -2   3   4        9.59        6.84      3.90 o 
  -1   3   4      126.03      162.66      9.25 o 
   0   3   4      134.90      173.16      9.29 o 
   1   3   4     2562.67     2664.96     51.63 o 
   2   3   4        0.12        0.00      5.24 o 
   3   3   4       27.17       33.76      9.28 o 
   4   3   4      141.03      137.82     10.24 o 
   5   3   4      273.89      268.25     13.38 o 
   6   3   4      557.44      470.31     35.66 o 
   7   3   4       76.47       82.83     10.83 o 
   8   3   4      163.63      154.08     11.43 o 
   9   3   4      301.56      308.44     20.37 o 
  10   3   4       42.71       46.33      9.61 o 
  11   3   4       65.48       80.13     11.68 o 
  12   3   4        3.48        0.00      9.69 o 
  13   3   4        6.85        4.37      8.15 o 
  14   3   4        0.01        2.45     13.86 o 
  15   3   4        0.24       13.80     10.60 o 
 -16   4   4        1.33       19.11     18.24 o 
 -15   4   4        5.00       12.07     11.70 o 
 -14   4   4       27.45       20.06      8.63 o 
 -13   4   4        4.59       11.06      6.73 o 
 -12   4   4        4.21        1.93      6.76 o 
 -11   4   4       10.36        0.30      5.55 o 
 -10   4   4       24.36       44.86     14.05 o 
  -9   4   4        8.01        6.86      6.84 o 
  -8   4   4        2.26       11.34      5.22 o 
  -7   4   4       95.08       98.34     16.15 o 
  -6   4   4        3.56       16.49      9.17 o 
  -5   4   4       49.56       55.70      3.93 o 
  -4   4   4      524.08      563.37     15.84 o 
  -3   4   4     1150.32     1416.89     47.34 o 
  -2   4   4       69.25       86.21     12.60 o 
  -1   4   4      804.15      928.42     24.03 o 
   0   4   4        7.25        0.00      4.86 o 
   1   4   4      108.35      113.15     10.63 o 
   2   4   4      156.58      135.63     16.55 o 
   3   4   4       45.50       58.51      7.29 o 
   4   4   4       59.21       67.08      8.23 o 
   5   4   4       20.90       22.16      7.10 o 
   6   4   4      407.51      395.71     30.56 o 
   7   4   4       12.19       24.56     13.43 o 
   8   4   4       10.40       27.26     17.18 o 
   9   4   4       29.57       52.16      7.91 o 
  10   4   4        6.81        6.94      6.63 o 
  11   4   4        9.13       23.74     11.38 o 
  12   4   4        4.72       23.48      8.26 o 
  13   4   4       64.85       69.57     11.49 o 
  14   4   4        8.62       11.03      8.84 o 
  15   4   4       17.35       23.28     12.66 o 
 -16   5   4        4.52       21.79     14.66 o 
 -15   5   4        1.04        0.00     12.37 o 
 -14   5   4        2.92        2.83      6.68 o 
 -13   5   4        3.30        0.00      6.03 o 
 -12   5   4       11.26       14.74      7.28 o 
 -11   5   4       28.77       31.90      7.10 o 
 -10   5   4      603.02      596.61     21.64 o 
  -9   5   4      211.80      207.91     12.28 o 
  -8   5   4       33.03       25.08      5.68 o 
  -7   5   4      231.43      202.57      9.98 o 
  -6   5   4        1.53        7.50      5.53 o 
  -5   5   4       18.40       26.21      4.15 o 
  -4   5   4       19.60       28.08      7.04 o 
  -3   5   4        7.38        9.72      4.07 o 
  -2   5   4      483.14      633.39     29.57 o 
  -1   5   4       63.84       94.29     14.66 o 
   0   5   4      343.06      354.31     13.83 o 
   1   5   4      142.44      123.81      9.13 o 
   2   5   4        5.27       11.60      6.68 o 
   3   5   4      114.28      128.90     10.04 o 
   4   5   4       60.06       56.18      8.22 o 
   5   5   4       12.20       10.21      7.35 o 
   6   5   4      139.13      135.04     14.20 o 
   7   5   4       13.95       22.98      8.07 o 
   8   5   4       88.27       84.09     10.06 o 
   9   5   4       62.15       63.24     10.51 o 
  10   5   4       11.27        6.05     12.01 o 
  11   5   4        5.24        0.00      6.74 o 
  12   5   4        3.03       18.70      9.04 o 
  13   5   4        0.11        4.58      9.35 o 
  14   5   4        6.64       14.85     14.49 o 
 -16   6   4        1.65        1.91     12.16 o 
 -15   6   4        0.65        8.52     11.46 o 
 -14   6   4       28.66       52.00     14.47 o 
 -13   6   4       27.70       30.85     12.53 o 
 -12   6   4       11.64       15.59      7.10 o 
 -11   6   4      142.20      121.18     10.84 o 
 -10   6   4      266.39      253.80     14.06 o 
  -9   6   4        9.58        4.19      4.76 o 
  -8   6   4        4.69        4.54      4.32 o 
  -7   6   4      173.75      181.52     11.66 o 
  -6   6   4      113.98       99.78      7.10 o 
  -5   6   4       40.39       31.76      7.50 o 
  -4   6   4        2.52        7.25      4.14 o 
  -3   6   4        6.00        8.98      4.41 o 
  -2   6   4      297.20      286.82     11.99 o 
  -1   6   4       29.61       43.87      6.39 o 
   0   6   4       32.55       22.85      4.56 o 
   1   6   4       56.05       53.62      5.89 o 
   2   6   4       14.44       24.65      5.34 o 
   3   6   4       10.66       12.41      5.91 o 
   4   6   4       44.99       41.01      7.26 o 
   5   6   4        0.00        7.81      8.15 o 
   6   6   4      115.97      122.75     28.26 o 
   7   6   4       52.88       58.83     10.91 o 
   8   6   4       79.52       94.75     10.37 o 
   9   6   4        3.61        0.00      6.09 o 
  10   6   4        0.00        1.53      6.34 o 
  11   6   4        2.73       15.12      7.84 o 
  12   6   4        0.11        0.00      6.38 o 
  13   6   4        2.58        0.00      8.93 o 
  14   6   4        0.19        0.00      8.58 o 
 -15   7   4        6.55        3.29     11.23 o 
 -14   7   4       31.10       46.20     16.33 o 
 -13   7   4       35.86       52.12     13.81 o 
 -12   7   4       22.25       12.69     10.15 o 
 -11   7   4       28.12       66.04     15.62 o 
 -10   7   4      253.92      264.47     37.41 o 
  -9   7   4      234.48      230.25     19.19 o 
  -8   7   4       30.93       31.29      5.53 o 
  -7   7   4       61.92       47.93      5.78 o 
  -6   7   4       69.82       62.87     10.89 o 
  -5   7   4        0.14        0.00      2.61 o 
  -4   7   4      120.24      123.56     12.86 o 
  -3   7   4       42.30       54.51      7.05 o 
  -2   7   4        0.52        8.63      4.42 o 
  -1   7   4        0.26        9.72      4.52 o 
   0   7   4       16.35       28.18      5.09 o 
   1   7   4       20.99       32.65      7.54 o 
   2   7   4        3.73        9.73      4.95 o 
   3   7   4      157.17      140.29     16.95 o 
   4   7   4       43.26       52.66      9.30 o 
   5   7   4       70.76       57.19      9.49 o 
   6   7   4      324.45      313.90     19.21 o 
   7   7   4      207.10      245.33     30.64 o 
   8   7   4        1.27        3.97      7.91 o 
   9   7   4        7.11       16.09     14.41 o 
  10   7   4        9.10       32.83      9.25 o 
  11   7   4        0.76        2.27      6.80 o 
  12   7   4        0.01        0.00      7.54 o 
  13   7   4        0.90        9.52      9.14 o 
  14   7   4        5.78        0.00      9.10 o 
 -15   8   4       38.85       43.24     16.22 o 
 -14   8   4        0.66        0.00     14.69 o 
 -13   8   4       26.19       42.27     15.73 o 
 -12   8   4       69.72       78.73     17.58 o 
 -11   8   4        0.51       15.12     14.64 o 
 -10   8   4      236.33      233.57     20.97 o 
  -9   8   4        6.17       10.80     10.09 o 
  -8   8   4      170.17      157.48     14.98 o 
  -7   8   4      160.05      121.49     14.36 o 
  -6   8   4        0.95        3.83     15.02 o 
  -5   8   4       26.09       25.24      9.03 o 
  -4   8   4        3.94        5.72      8.79 o 
  -3   8   4        3.34        4.38      3.45 o 
  -2   8   4      166.12      161.40      7.99 o 
  -1   8   4        4.60        6.25      6.12 o 
   0   8   4       14.43       10.66      4.86 o 
   1   8   4      110.92      119.07     12.33 o 
   2   8   4       34.70       51.20      7.58 o 
   3   8   4        1.38       16.89      6.76 o 
   4   8   4      658.22      633.41     25.70 o 
   5   8   4      243.17      273.37     18.63 o 
   6   8   4      256.63      293.36     28.09 o 
   7   8   4      132.27      158.61     27.73 o 
   8   8   4        7.38       24.13     13.46 o 
   9   8   4       51.36       38.20     11.38 o 
  10   8   4        1.15        0.00      8.20 o 
  11   8   4        1.25        0.00      6.91 o 
  12   8   4       13.06       11.80      8.56 o 
  13   8   4        8.41        1.77      9.97 o 
 -14   9   4        0.00        3.38     11.35 o 
 -13   9   4       37.70       48.95     16.21 o 
 -12   9   4       28.45       25.42     12.26 o 
 -11   9   4       64.18       71.00     33.53 o 
 -10   9   4        0.42        0.00      8.27 o 
  -9   9   4        0.54        8.52      8.73 o 
  -8   9   4      370.51      369.98     27.69 o 
  -7   9   4      491.07      467.87     34.89 o 
  -6   9   4        3.61        7.01      8.52 o 
  -5   9   4        0.37        4.81      9.17 o 
  -4   9   4        0.03        0.00      5.09 o 
  -3   9   4        1.01        7.12      8.22 o 
  -2   9   4       45.29       47.62      5.60 o 
  -1   9   4        3.02        9.13      4.35 o 
   0   9   4        4.38        3.42      4.48 o 
   1   9   4        0.23        9.30      5.58 o 
   2   9   4       61.55       59.50      8.05 o 
   3   9   4      274.14      263.82     16.52 o 
   4   9   4      157.83      167.18     14.14 o 
   5   9   4      147.13      166.23     14.96 o 
   6   9   4        0.69       14.87      8.94 o 
   7   9   4      100.38       79.05     14.02 o 
   8   9   4        0.28        0.00      8.68 o 
   9   9   4      150.25      138.69     13.54 o 
  10   9   4       39.70       16.68     13.01 o 
  11   9   4        4.30        8.53     10.83 o 
  12   9   4        7.66       28.23     14.42 o 
  13   9   4        2.25       11.13     11.44 o 
 -14  10   4        9.02       26.99     14.01 o 
 -13  10   4       56.90       96.46     19.44 o 
 -12  10   4        1.09       17.04     15.62 o 
 -11  10   4       39.91       40.68     12.31 o 
 -10  10   4       15.74       17.27     18.13 o 
  -9  10   4        0.31        9.11      9.13 o 
  -8  10   4      101.83       99.09     28.45 o 
  -7  10   4      418.33      432.40     71.32 o 
  -6  10   4       13.91       14.09      9.14 o 
  -5  10   4        2.15        0.21      6.62 o 
  -4  10   4       28.74       52.51      8.15 o 
  -3  10   4        1.00       14.59     10.10 o 
  -2  10   4        9.85       17.12      4.43 o 
  -1  10   4        0.21       12.01      5.32 o 
   0  10   4        1.15        2.97      4.93 o 
   1  10   4      115.93      130.63      9.88 o 
   2  10   4        0.33        0.07      5.69 o 
   3  10   4       82.13       99.24     12.37 o 
   4  10   4      268.26      301.27     22.08 o 
   5  10   4      246.87      231.91     17.49 o 
   6  10   4       61.90       73.66     12.08 o 
   7  10   4       10.62       10.15      8.78 o 
   8  10   4       37.82       33.18     14.80 o 
   9  10   4       45.18       48.63     10.20 o 
  10  10   4       25.29       16.70      8.82 o 
  11  10   4       39.35       50.27     11.49 o 
  12  10   4        0.28        2.81      9.44 o 
 -13  11   4       11.06       21.02     15.56 o 
 -12  11   4        4.17       15.83     11.20 o 
 -11  11   4        9.80       20.23     19.66 o 
 -10  11   4       10.06       35.09     31.51 o 
  -9  11   4        1.55        9.50     13.87 o 
  -8  11   4       53.85       47.54     11.16 o 
  -7  11   4       28.11       24.09     10.20 o 
  -6  11   4      252.97      274.14     22.64 o 
  -5  11   4      120.00      111.10     14.32 o 
  -4  11   4      104.10      120.03     10.24 o 
  -3  11   4      143.97      128.03     19.84 o 
  -2  11   4        0.05        0.45      5.44 o 
  -1  11   4        0.91        5.52      6.27 o 
   0  11   4       14.06       17.06      6.44 o 
   1  11   4      302.93      287.57     13.41 o 
   2  11   4       35.64       28.45      7.10 o 
   3  11   4      336.45      291.45     18.23 o 
   4  11   4        0.24        0.00      8.29 o 
   5  11   4       18.39        6.27      8.16 o 
   6  11   4        0.00       11.44      9.48 o 
   7  11   4        7.74       10.97      9.80 o 
   8  11   4       30.46       13.68      9.82 o 
   9  11   4        6.84        0.00     10.33 o 
  10  11   4       42.01       38.08     13.73 o 
  11  11   4       12.55        4.48     10.58 o 
 -12  12   4        0.59        0.00     11.85 o 
 -11  12   4        0.45        0.85     14.09 o 
 -10  12   4       10.27        5.58      9.05 o 
  -9  12   4        7.46        0.00      9.28 o 
  -8  12   4        9.47       13.07     18.79 o 
  -7  12   4        4.66        0.81     14.31 o 
  -6  12   4      540.59      627.03     44.83 o 
  -5  12   4       18.20       18.08     10.04 o 
  -4  12   4       64.86       62.46      9.03 o 
  -3  12   4       73.95       80.41     10.42 o 
  -2  12   4        0.38        7.58      9.07 o 
  -1  12   4       10.83       26.26      8.48 o 
   0  12   4       54.93       46.66      7.14 o 
   1  12   4       88.04       83.42     10.15 o 
   2  12   4        8.93       10.80      6.14 o 
   3  12   4      426.30      447.50     21.20 o 
   4  12   4      122.85      119.94     13.65 o 
   5  12   4       26.12       31.04     11.10 o 
   6  12   4        0.47        0.00      8.31 o 
   7  12   4        4.54       22.79     12.17 o 
   8  12   4        3.56        9.18     12.14 o 
   9  12   4        9.12        3.77      9.83 o 
  10  12   4       52.24       61.62     20.46 o 
 -11  13   4        4.64       32.55     36.81 o 
 -10  13   4        6.67       13.49     11.20 o 
  -9  13   4       23.64       59.14     14.31 o 
  -8  13   4        1.89        1.05      8.73 o 
  -7  13   4        5.35        0.00      8.29 o 
  -6  13   4        2.68        7.48      9.20 o 
  -5  13   4        7.81        0.00     14.42 o 
  -4  13   4       83.37       86.83     22.12 o 
  -3  13   4       10.86       24.13     16.53 o 
  -2  13   4       17.73       21.93      8.21 o 
  -1  13   4       27.44       34.20      8.99 o 
   0  13   4        2.70       10.45      8.03 o 
   1  13   4        0.14        0.00      8.75 o 
   2  13   4       39.49       59.83      8.99 o 
   3  13   4        5.25        6.11      8.71 o 
   4  13   4       91.06       83.64     12.99 o 
   5  13   4       25.38       40.90     11.01 o 
   6  13   4        0.01       27.62     20.31 o 
   7  13   4        0.08       19.39     12.22 o 
   8  13   4        0.04        5.34     11.80 o 
   9  13   4        5.53        4.07      9.94 o 
  10  13   4        3.18        0.00     14.73 o 
 -10  14   4        1.28        0.00     10.11 o 
  -9  14   4        1.06        4.42      9.19 o 
  -8  14   4        0.44       20.64     17.47 o 
  -7  14   4        6.88        0.00     11.03 o 
  -6  14   4       17.99       20.67     21.19 o 
  -5  14   4        2.75        3.18      9.94 o 
  -4  14   4       86.24      102.07     17.94 o 
  -3  14   4       38.82       51.84      9.42 o 
  -2  14   4        0.61        5.66      7.07 o 
  -1  14   4        0.30       18.74     13.87 o 
   0  14   4        0.13       14.18      9.41 o 
   1  14   4        0.41        0.10     10.43 o 
   2  14   4        0.36        0.00      6.06 o 
   3  14   4        3.18        0.00      7.52 o 
   4  14   4        5.70       15.51     11.23 o 
   5  14   4        3.55        6.02      8.25 o 
   6  14   4        0.02        0.89      7.34 o 
   7  14   4        7.06        5.55      9.74 o 
   8  14   4        0.79       11.43     11.56 o 
  -9  15   4        1.21        0.00     13.28 o 
  -8  15   4       12.63        5.23     12.42 o 
  -7  15   4       15.83       15.05     12.28 o 
  -6  15   4        0.07        0.00     10.12 o 
  -5  15   4       22.07       54.55     15.54 o 
  -4  15   4       21.80       18.51     12.54 o 
  -3  15   4       10.39       21.67     11.04 o 
  -2  15   4        9.34        5.60      7.59 o 
  -1  15   4       34.68       26.96     10.78 o 
   0  15   4       14.38       17.80     10.00 o 
   1  15   4        0.82       11.08      8.62 o 
   2  15   4        0.12        0.00      8.47 o 
   3  15   4       11.30        4.76     11.58 o 
   4  15   4        0.05        3.03      7.84 o 
   5  15   4        4.35        8.87      9.80 o 
   6  15   4        2.86       12.71     12.93 o 
   7  15   4        3.06        6.43     25.61 o 
  -7  16   4        0.00        8.49     24.03 o 
  -6  16   4        1.97        4.16     12.20 o 
  -5  16   4        8.68        1.95     10.28 o 
  -4  16   4        0.00        0.00     12.24 o 
  -3  16   4        1.99        7.15     10.66 o 
  -2  16   4        0.69        0.00     11.69 o 
  -1  16   4        2.55        1.21      7.10 o 
   0  16   4        0.12       11.38     11.30 o 
   1  16   4        0.32        0.00      8.51 o 
   2  16   4        4.21       14.32     22.72 o 
   3  16   4        0.00       24.96     15.95 o 
   4  16   4        5.68        0.21     15.13 o 
   5  16   4        0.00        0.00     19.77 o 
  -4  17   4        0.01       17.12     13.58 o 
  -3  17   4        0.17        2.17     10.70 o 
  -2  17   4        3.04        0.00     13.93 o 
  -1  17   4        1.61       41.17     24.57 o 
   0  17   4        1.13        4.72     13.87 o 
   1  17   4        2.42       14.60     14.09 o 
   2  17   4        0.64        0.00     12.84 o 
 -16   1   5        1.54        2.43     12.23 o 
 -15   1   5       21.30       19.86     11.70 o 
 -14   1   5       17.00       18.54     10.80 o 
 -13   1   5       65.58       47.07     11.54 o 
 -12   1   5        0.00        2.51      9.55 o 
 -11   1   5        7.93       13.16     20.04 o 
 -10   1   5        6.64        6.40      3.98 o 
  -9   1   5       12.09        9.04      4.93 o 
  -8   1   5       78.07       84.35      6.87 o 
  -7   1   5       14.74       17.56      4.37 o 
  -6   1   5        0.11        9.15      5.29 o 
  -5   1   5      149.76      159.56      7.92 o 
  -4   1   5      134.28      146.55      8.73 o 
  -3   1   5      146.52      175.02      8.58 o 
  -2   1   5      332.77      352.78     12.22 o 
  -1   1   5       99.33       88.18      6.98 o 
   0   1   5       35.55       42.37      6.58 o 
   1   1   5      122.51      151.20     22.06 o 
   2   1   5      728.73      709.77     26.50 o 
   3   1   5      623.87      575.55     23.62 o 
   4   1   5      482.72      479.99     25.08 o 
   5   1   5      126.35      118.58     12.76 o 
   6   1   5       15.61       11.45      8.02 o 
   7   1   5       36.64       38.32      9.74 o 
   8   1   5      135.63      112.66     11.59 o 
   9   1   5        5.24        0.00      6.70 o 
  10   1   5       33.98       52.26      9.97 o 
  11   1   5       17.59       21.66      9.81 o 
  12   1   5        5.22        0.00      7.16 o 
  13   1   5        8.97        0.00      8.89 o 
  14   1   5        0.71       11.55      8.82 o 
 -16   2   5        7.85        0.00      9.67 o 
 -15   2   5        3.88        6.26      9.96 o 
 -14   2   5        1.87       11.47     11.09 o 
 -13   2   5        0.01        0.00      8.79 o 
 -12   2   5      127.90       92.06     11.76 o 
 -11   2   5       89.11       95.34      9.77 o 
 -10   2   5        1.86        4.65      5.84 o 
  -9   2   5      150.17      114.63      9.59 o 
  -8   2   5        0.18        0.52      3.07 o 
  -7   2   5      144.26      159.54      7.68 o 
  -6   2   5       30.38       36.42      8.10 o 
  -5   2   5      259.32      242.28     11.56 o 
  -4   2   5       70.21       76.17      6.38 o 
  -3   2   5      346.42      375.01     12.70 o 
  -2   2   5      376.20      367.39     12.63 o 
  -1   2   5      899.89     1023.65     32.02 o 
   0   2   5      171.65      181.42     23.68 o 
   1   2   5      324.32      308.98     17.48 o 
   2   2   5       62.59       70.29      9.66 o 
   3   2   5       91.96       79.45     10.65 o 
   4   2   5      137.86      101.58     11.35 o 
   5   2   5        0.37        0.00      9.50 o 
   6   2   5      111.61       92.30     11.02 o 
   7   2   5      197.61      203.13     19.64 o 
   8   2   5      111.24      117.88     21.01 o 
   9   2   5       31.58       45.26     11.48 o 
  10   2   5       43.10       41.10      9.36 o 
  11   2   5       13.80       12.70      8.22 o 
  12   2   5        0.35        5.95      9.73 o 
  13   2   5       12.79       19.42      9.26 o 
  14   2   5        4.50        0.00      9.10 o 
 -16   3   5        4.21       15.81     25.23 o 
 -15   3   5        0.94       13.57     10.82 o 
 -14   3   5        0.71        0.17      6.37 o 
 -13   3   5       45.39       32.38      8.48 o 
 -12   3   5       76.99       69.72      9.16 o 
 -11   3   5       19.72       29.43     10.41 o 
 -10   3   5        1.13       10.55      5.92 o 
  -9   3   5       56.93       67.46      8.84 o 
  -8   3   5      837.39      772.35     23.82 o 
  -7   3   5       94.14       83.71      9.00 o 
  -6   3   5        7.73        2.72      6.17 o 
  -5   3   5      124.13      106.95      6.78 o 
  -4   3   5        3.27        6.25      4.17 o 
  -3   3   5      112.39      119.01      7.58 o 
  -2   3   5       28.43       32.17      5.94 o 
  -1   3   5      127.91      110.57      8.79 o 
   0   3   5        1.78        0.00      7.59 o 
   1   3   5      209.68      236.49     12.99 o 
   2   3   5      268.94      262.53     19.99 o 
   3   3   5       24.00       30.30      7.64 o 
   4   3   5       16.44       11.87      6.33 o 
   5   3   5       62.63       76.54      9.60 o 
   6   3   5       66.50       47.26      8.41 o 
   7   3   5        0.28       10.59     11.25 o 
   8   3   5       40.14       34.55      7.78 o 
   9   3   5        7.95       17.91      8.75 o 
  10   3   5       65.57       60.38     10.59 o 
  11   3   5       29.21       23.56      8.91 o 
  12   3   5        3.18        0.00      9.96 o 
  13   3   5       17.27        8.36     10.62 o 
  14   3   5        9.80        6.21      8.56 o 
 -16   4   5        3.45       25.34     23.37 o 
 -15   4   5        2.69        0.00     14.42 o 
 -14   4   5        0.33        2.91      6.85 o 
 -13   4   5        0.75        7.11      6.89 o 
 -12   4   5       83.94       85.31     10.57 o 
 -11   4   5      150.83      137.25     11.83 o 
 -10   4   5        7.14        7.52      6.28 o 
  -9   4   5       51.18       65.23      8.33 o 
  -8   4   5      895.78      861.56     26.30 o 
  -7   4   5      242.01      215.32     12.03 o 
  -6   4   5        1.49        9.18      3.78 o 
  -5   4   5        1.05        4.19      3.37 o 
  -4   4   5       38.40       30.21      4.61 o 
  -3   4   5      209.35      207.72     10.61 o 
  -2   4   5       21.49       36.58      5.90 o 
  -1   4   5      906.55      982.14     27.66 o 
   0   4   5      257.07      259.34     13.65 o 
   1   4   5       11.02        8.43      6.94 o 
   2   4   5       73.63       80.62     10.93 o 
   3   4   5        2.58        9.22      6.99 o 
   4   4   5       49.12       58.04      9.35 o 
   5   4   5      192.51      199.17     14.68 o 
   6   4   5      554.50      498.80     23.47 o 
   7   4   5      182.94      162.56     15.28 o 
   8   4   5       11.22       30.50      8.52 o 
   9   4   5        0.41        0.00      8.06 o 
  10   4   5       13.94        4.45      7.22 o 
  11   4   5        2.94        4.02      7.27 o 
  12   4   5        5.03        4.13      6.33 o 
  13   4   5        1.43        0.00      7.20 o 
  14   4   5        0.78        8.26     10.48 o 
 -16   5   5        2.56        0.00     22.28 o 
 -15   5   5        1.64       30.29     31.56 o 
 -14   5   5        4.64        1.02      9.55 o 
 -13   5   5        0.18        4.49      9.50 o 
 -12   5   5       16.07       18.90     15.98 o 
 -11   5   5      232.28      244.29     24.94 o 
 -10   5   5       10.33       15.18      6.50 o 
  -9   5   5       25.53       34.68      7.53 o 
  -8   5   5      170.60      151.44     11.23 o 
  -7   5   5       15.96       13.46      5.81 o 
  -6   5   5       44.95       58.53      7.85 o 
  -5   5   5       10.15        3.76      3.78 o 
  -4   5   5        0.00        0.00      3.29 o 
  -3   5   5       28.41       54.99     10.34 o 
  -2   5   5      126.99      143.04      9.56 o 
  -1   5   5      395.97      440.10     22.23 o 
   0   5   5      141.40      147.80     10.28 o 
   1   5   5       74.30       76.45     14.29 o 
   2   5   5       26.07       44.43      9.78 o 
   3   5   5       44.72       35.05      7.14 o 
   4   5   5       16.68       16.27      7.13 o 
   5   5   5       35.04       33.99     13.38 o 
   6   5   5       25.81       32.21     13.18 o 
   7   5   5       44.83       66.84     11.61 o 
   8   5   5      506.84      498.73     25.19 o 
   9   5   5      222.49      209.08     14.94 o 
  10   5   5       29.70       43.43     11.15 o 
  11   5   5       21.17       22.80     10.78 o 
  12   5   5        7.78       10.42      9.76 o 
  13   5   5        3.94        0.00      8.96 o 
 -15   6   5        0.70        2.81     10.35 o 
 -14   6   5       19.76       47.40     15.29 o 
 -13   6   5        0.80       12.62     12.94 o 
 -12   6   5        0.65        2.84      8.27 o 
 -11   6   5        1.03        0.00      5.76 o 
 -10   6   5      289.04      288.69     15.53 o 
  -9   6   5      493.30      489.69     26.99 o 
  -8   6   5       55.35       56.09      7.70 o 
  -7   6   5        2.62        3.28      9.96 o 
  -6   6   5        8.44       20.05      6.92 o 
  -5   6   5       12.67       14.80      8.84 o 
  -4   6   5       21.89       34.12      6.13 o 
  -3   6   5        3.82        5.70      4.87 o 
  -2   6   5      136.18      119.70      9.96 o 
  -1   6   5       68.97       68.05     11.27 o 
   0   6   5        8.86       26.28      8.48 o 
   1   6   5       35.36       32.40      6.42 o 
   2   6   5       21.48       23.90      6.23 o 
   3   6   5        0.04        0.00      4.55 o 
   4   6   5       34.75       42.94      8.74 o 
   5   6   5      297.25      268.39     17.92 o 
   6   6   5      237.84      259.32     18.94 o 
   7   6   5      560.52      558.30     27.02 o 
   8   6   5       53.92       60.04     11.31 o 
   9   6   5       35.25       30.63      9.20 o 
  10   6   5        0.09        0.00     11.73 o 
  11   6   5        0.67        0.00      9.47 o 
  12   6   5        0.16        0.00      8.99 o 
  13   6   5       16.43       26.45     13.16 o 
 -15   7   5        0.19       18.82     24.41 o 
 -14   7   5       25.37       12.21     11.92 o 
 -13   7   5       10.73       18.60     15.34 o 
 -12   7   5        0.12        0.00      7.85 o 
 -11   7   5       46.09       42.80     12.06 o 
 -10   7   5      287.39      265.21     21.15 o 
  -9   7   5      374.35      409.84     42.92 o 
  -8   7   5       93.03       99.54      8.82 o 
  -7   7   5       69.33       66.30     13.08 o 
  -6   7   5        0.46        3.01      7.72 o 
  -5   7   5        3.82        0.00      4.53 o 
  -4   7   5       31.84       46.76     12.29 o 
  -3   7   5        2.46       14.19      6.31 o 
  -2   7   5        1.39       15.17      9.94 o 
  -1   7   5      203.99      221.71     12.88 o 
   0   7   5       44.84       45.65      6.63 o 
   1   7   5       79.96       81.72      8.55 o 
   2   7   5      193.35      188.03     11.45 o 
   3   7   5        0.44        5.35      8.05 o 
   4   7   5        2.16        2.86      8.47 o 
   5   7   5      417.86      426.19     27.34 o 
   6   7   5       47.76       53.88     10.77 o 
   7   7   5       67.34       56.74     12.53 o 
   8   7   5       28.69       23.27      9.98 o 
   9   7   5        0.00        0.00      7.09 o 
  10   7   5        1.02        0.00      6.51 o 
  11   7   5        5.45        0.00     11.39 o 
  12   7   5        0.02        6.65      9.73 o 
  13   7   5        0.55        0.13      7.36 o 
 -14   8   5        0.01       10.14     12.58 o 
 -13   8   5       23.18       39.06     19.06 o 
 -12   8   5       17.08       15.38      9.81 o 
 -11   8   5       18.38        0.00     11.58 o 
 -10   8   5        9.62       12.90      9.12 o 
  -9   8   5       45.06       43.66     19.93 o 
  -8   8   5       16.01       18.88      9.17 o 
  -7   8   5      246.06      259.79     49.58 o 
  -6   8   5        6.82        0.00      9.07 o 
  -5   8   5      106.14      114.35     14.93 o 
  -4   8   5      137.06      123.99     11.80 o 
  -3   8   5        2.88        1.60      4.96 o 
  -2   8   5       21.62       25.02      7.83 o 
  -1   8   5        5.35       13.65     12.56 o 
   0   8   5      166.60      169.80     10.50 o 
   1   8   5       32.46       32.39      6.78 o 
   2   8   5      123.61      114.80     10.61 o 
   3   8   5      264.05      259.43     26.97 o 
   4   8   5        3.61        1.92     11.29 o 
   5   8   5       96.52       72.27     11.99 o 
   6   8   5        8.57       10.09      8.32 o 
   7   8   5       94.55       91.60     13.47 o 
   8   8   5       56.64       65.75     12.81 o 
   9   8   5       13.36       19.10     12.88 o 
  10   8   5        6.87        0.00      8.50 o 
  11   8   5        0.01        7.86     11.69 o 
  12   8   5        1.16        0.35      6.53 o 
 -14   9   5       15.14        4.64     10.76 o 
 -13   9   5       13.70       40.72     13.87 o 
 -12   9   5        1.21       13.11     13.22 o 
 -11   9   5       36.39       27.31     11.45 o 
 -10   9   5        6.90       16.29     11.54 o 
  -9   9   5        2.66       19.55     16.27 o 
  -8   9   5       43.89       47.65     12.04 o 
  -7   9   5      103.20       77.12     16.55 o 
  -6   9   5       74.51       76.03     12.24 o 
  -5   9   5      180.76      224.22     20.04 o 
  -4   9   5      100.05       82.20      8.20 o 
  -3   9   5        0.72        6.23      4.56 o 
  -2   9   5        1.04        2.56      4.48 o 
  -1   9   5        2.13        0.00      5.36 o 
   0   9   5       15.62       22.04      6.17 o 
   1   9   5        0.00        0.00      5.47 o 
   2   9   5      152.55      135.78     11.27 o 
   3   9   5      130.29      141.20     13.81 o 
   4   9   5       41.97       43.28     10.64 o 
   5   9   5      477.13      501.77     33.94 o 
   6   9   5       85.75      103.06     15.20 o 
   7   9   5        5.11        0.00     11.96 o 
   8   9   5        0.08        6.15     13.37 o 
   9   9   5       10.76       27.45     13.33 o 
  10   9   5        4.31        1.99      8.74 o 
  11   9   5       37.40       36.85     13.62 o 
 -13  10   5        0.20        6.92     12.19 o 
 -12  10   5        3.86        6.96     10.76 o 
 -11  10   5        5.03       30.48     12.44 o 
 -10  10   5       10.92        0.00      9.59 o 
  -9  10   5        4.40        0.00      9.28 o 
  -8  10   5      120.47      104.37     17.91 o 
  -7  10   5       13.50       15.39     11.11 o 
  -6  10   5       25.79       32.14     12.66 o 
  -5  10   5       42.19       68.19     15.73 o 
  -4  10   5       55.43       56.66      8.48 o 
  -3  10   5        0.98        5.31      6.23 o 
  -2  10   5       73.08       70.40      8.83 o 
  -1  10   5        2.69        2.17      5.55 o 
   0  10   5        4.49        1.54      7.92 o 
   1  10   5        1.31        4.90      6.96 o 
   2  10   5      128.39      134.13     11.69 o 
   3  10   5        0.64        3.52      7.15 o 
   4  10   5       18.13       31.42     10.28 o 
   5  10   5       86.17       95.53     14.21 o 
   6  10   5      193.40      191.66     17.52 o 
   7  10   5       21.91        7.95     11.89 o 
   8  10   5        0.29       29.67     19.71 o 
   9  10   5       24.95       24.14     12.86 o 
  10  10   5        7.18       25.03     12.18 o 
  11  10   5       17.54       22.08     14.93 o 
 -12  11   5        0.00        0.00     11.35 o 
 -11  11   5        0.79       12.67     17.69 o 
 -10  11   5        3.11        7.52     16.11 o 
  -9  11   5        2.29        0.00     14.03 o 
  -8  11   5        0.17       14.87     10.84 o 
  -7  11   5       80.91       80.65     17.53 o 
  -6  11   5       67.83      103.83     20.42 o 
  -5  11   5      376.33      402.91     26.17 o 
  -4  11   5        0.27        5.66      9.53 o 
  -3  11   5        5.17       13.21      7.25 o 
  -2  11   5        3.13       11.25      7.90 o 
  -1  11   5        0.35        2.29      5.46 o 
   0  11   5        1.29       10.40      6.98 o 
   1  11   5       25.13       26.29      9.92 o 
   2  11   5       30.11       21.94      7.71 o 
   3  11   5        6.97       23.35     28.12 o 
   4  11   5        1.15        0.00     10.75 o 
   5  11   5        0.13        2.46      9.73 o 
   6  11   5       13.37       20.85     11.60 o 
   7  11   5        0.35        0.00     10.40 o 
   8  11   5        0.97        9.95      9.57 o 
   9  11   5       27.26       37.46     19.33 o 
  10  11   5        3.02        0.00      8.80 o 
 -11  12   5        0.33       29.27     17.04 o 
 -10  12   5        2.01        4.86     10.21 o 
  -9  12   5        0.37        1.74      9.84 o 
  -8  12   5        0.15       15.93     11.80 o 
  -6  12   5        5.37       26.96     21.90 o 
  -5  12   5       27.03       35.09     18.57 o 
  -4  12   5        1.73       14.88     13.38 o 
  -3  12   5        3.36        5.64      6.23 o 
  -2  12   5       42.47       44.00     11.54 o 
  -1  12   5        1.26       11.62      8.46 o 
   0  12   5        0.17        1.85      6.00 o 
   1  12   5       14.30       16.19      6.73 o 
   2  12   5        0.33        8.06      6.99 o 
   3  12   5        0.63        0.00      7.47 o 
   4  12   5        0.02       25.38     18.57 o 
   5  12   5        7.08        0.00      8.32 o 
   6  12   5        7.75        0.00      9.01 o 
   7  12   5        7.00       13.16     11.00 o 
   8  12   5        8.35       13.13     11.32 o 
   9  12   5        0.09        0.00      9.65 o 
 -10  13   5        3.22        0.00     11.49 o 
  -9  13   5        2.71        2.43     11.04 o 
  -8  13   5        8.47        0.00     10.25 o 
  -7  13   5        0.40        0.00     11.41 o 
  -6  13   5       67.01       71.64     16.20 o 
  -5  13   5      162.07      155.18     18.95 o 
  -4  13   5       16.84       12.59      9.45 o 
  -3  13   5      109.72      133.92     18.04 o 
  -2  13   5        7.74        0.00      6.47 o 
  -1  13   5        0.00        3.48      7.94 o 
   0  13   5        8.65        7.98      9.00 o 
   1  13   5        0.08        8.32     16.71 o 
   2  13   5        6.38        0.00      6.37 o 
   3  13   5        2.73        4.56      8.73 o 
   4  13   5        0.44       28.94     25.54 o 
   5  13   5        0.57        6.72     12.24 o 
   6  13   5        6.58        6.60      9.91 o 
   7  13   5        0.43        4.21     12.43 o 
   8  13   5        8.88       16.55     12.78 o 
  -9  14   5        1.95       33.36     30.47 o 
  -8  14   5        0.79        0.00     11.59 o 
  -7  14   5        2.60       14.28     12.05 o 
  -6  14   5        6.04       10.96     13.30 o 
  -5  14   5        3.74       10.17     12.67 o 
  -4  14   5       99.90       73.32     15.55 o 
  -3  14   5       59.96       76.68     15.98 o 
  -2  14   5       44.04       47.78     16.93 o 
  -1  14   5        1.56       12.01      9.65 o 
   0  14   5       21.70       17.11     11.88 o 
   1  14   5        2.61        8.40     11.38 o 
   2  14   5       21.49       23.84     12.35 o 
   3  14   5        3.68        0.00     10.30 o 
   4  14   5        0.76       10.16      9.84 o 
   5  14   5        0.00       17.74     13.31 o 
   6  14   5        5.76        3.61     10.44 o 
   7  14   5        0.26       12.60     11.54 o 
  -7  15   5        1.52        0.81     10.34 o 
  -6  15   5        1.20        0.00     12.46 o 
  -5  15   5        0.29        3.78     16.60 o 
  -4  15   5       16.60       11.36     11.65 o 
  -3  15   5        0.07        0.00     10.25 o 
  -2  15   5       59.14       54.76     15.96 o 
  -1  15   5        0.75        0.00     10.17 o 
   0  15   5       36.90       41.53     14.33 o 
   1  15   5        3.95        0.00      8.14 o 
   2  15   5        4.62        4.59      9.08 o 
   3  15   5        0.23        0.00     15.51 o 
   4  15   5        5.85        1.75     19.00 o 
   5  15   5        0.00        0.00     24.46 o 
  -5  16   5        2.08        6.29     24.14 o 
  -4  16   5        7.71        0.00     13.47 o 
  -3  16   5        0.55        3.38     12.14 o 
  -2  16   5       16.35        5.30     12.08 o 
  -1  16   5       12.47        3.00     11.04 o 
   0  16   5       10.86        0.00      8.19 o 
   1  16   5       22.71       11.05     11.95 o 
   2  16   5        2.30        0.00     14.20 o 
   3  16   5        2.71        1.72     14.03 o 
 -16   0   6        8.56        0.00     15.62 o 
 -15   0   6       14.18       27.09     19.66 o 
 -14   0   6       16.48       34.62     19.88 o 
 -13   0   6        1.29        1.64     13.43 o 
 -12   0   6        0.04       10.92     14.20 o 
 -11   0   6        2.44        0.00     12.56 o 
 -10   0   6        1.52        0.00      5.12 o 
  -9   0   6        8.61        7.39     11.25 o 
  -8   0   6       39.28       18.34      7.07 o 
  -7   0   6      536.21      474.44     35.06 o 
  -6   0   6      742.16      791.76     29.95 o 
  -5   0   6       29.69       44.33      9.39 o 
  -4   0   6     1271.00     1425.61     78.85 o 
  -3   0   6      124.64       95.42     12.30 o 
  -2   0   6        1.58       29.81      8.97 o 
  -1   0   6        9.29       32.66     13.32 o 
   0   0   6      185.86      184.14     20.42 o 
   1   0   6      452.96      500.76     38.23 o 
   2   0   6      189.18      165.25     21.84 o 
   3   0   6      224.23      204.89     25.23 o 
   4   0   6       54.13       37.35     15.51 o 
   5   0   6       43.34       55.59     19.11 o 
   6   0   6       27.86       49.04     17.58 o 
   7   0   6        0.24        4.37     14.31 o 
   8   0   6       21.85       34.73     17.86 o 
   9   0   6        0.09        0.00     11.05 o 
  10   0   6       96.90       82.02     16.57 o 
  11   0   6       45.06       39.66     15.24 o 
  12   0   6       26.03        0.00     14.58 o 
  13   0   6        6.60        8.66     12.69 o 
 -15   1   6        3.27       11.14     18.35 o 
 -14   1   6        5.62       15.05     12.25 o 
 -13   1   6        1.31       12.16     10.99 o 
 -12   1   6        2.34       13.41     12.45 o 
 -11   1   6       49.82       30.45     12.67 o 
 -10   1   6        0.04        0.00      5.98 o 
  -9   1   6       28.32       24.57      7.61 o 
  -8   1   6       62.86       77.78      7.49 o 
  -7   1   6       70.60       59.42     10.92 o 
  -6   1   6      564.99      551.25     24.47 o 
  -5   1   6      235.13      261.28     12.18 o 
  -4   1   6        0.17        4.93      5.35 o 
  -3   1   6      231.21      282.34     12.93 o 
  -2   1   6        5.98       12.86     10.07 o 
  -1   1   6       75.36       74.93     10.19 o 
   0   1   6      143.80      116.03     23.48 o 
   1   1   6        0.15        0.00      6.56 o 
   2   1   6       11.69       14.77     13.38 o 
   3   1   6       64.50       51.63     10.10 o 
   4   1   6       70.36       45.06      9.73 o 
   5   1   6      150.27      130.30     14.91 o 
   6   1   6       36.77       51.21     11.18 o 
   7   1   6        1.11        0.38      5.76 o 
   8   1   6       17.45       24.99      9.76 o 
   9   1   6       22.21       25.40      8.78 o 
  10   1   6        2.77        6.84      8.06 o 
  11   1   6        2.33       10.22      8.66 o 
  12   1   6        0.04        0.00      9.59 o 
  13   1   6        0.59        0.00      8.14 o 
 -15   2   6        2.70       13.44     12.91 o 
 -14   2   6        0.77        7.65     10.93 o 
 -13   2   6        7.77       13.93     10.87 o 
 -12   2   6       53.53       56.85      9.67 o 
 -11   2   6       44.62       37.28      9.08 o 
 -10   2   6       29.05       17.26      6.84 o 
  -9   2   6      144.43      153.11     14.31 o 
  -8   2   6        7.94       22.32      5.09 o 
  -7   2   6        7.04        7.26      4.57 o 
  -6   2   6      625.36      658.71     28.30 o 
  -5   2   6      252.35      235.42     11.27 o 
  -4   2   6       40.02       44.96      6.36 o 
  -3   2   6       15.61       32.05      6.20 o 
  -2   2   6        4.45       14.00      6.89 o 
  -1   2   6       82.52       61.50      8.60 o 
   0   2   6       15.16        9.24      7.40 o 
   1   2   6        4.08        8.31      9.01 o 
   2   2   6        9.82       15.46      7.60 o 
   3   2   6      112.02      115.83     14.22 o 
   4   2   6       71.58       83.05     12.51 o 
   5   2   6        1.29        0.00      7.95 o 
   6   2   6        0.89       15.29     24.08 o 
   7   2   6       28.90       25.84      9.92 o 
   8   2   6       55.39       49.80      8.90 o 
   9   2   6       11.54        3.08      7.18 o 
  10   2   6       40.73       52.42     10.29 o 
  11   2   6       33.25       53.87     11.58 o 
  12   2   6        0.04        2.50      8.04 o 
  13   2   6        0.03       12.69      9.77 o 
 -15   3   6        0.02        3.83     16.66 o 
 -14   3   6        0.39       19.09     11.58 o 
 -13   3   6        0.05        5.91      7.24 o 
 -12   3   6        0.32        2.86      7.72 o 
 -11   3   6       31.97       10.57      7.32 o 
 -10   3   6        0.26        0.00      6.39 o 
  -9   3   6      158.95      139.24     15.01 o 
  -8   3   6       74.11       85.43      9.82 o 
  -7   3   6      673.99      638.92     23.91 o 
  -6   3   6       79.11       61.39      6.81 o 
  -5   3   6      118.82      129.03      8.75 o 
  -4   3   6      206.22      213.85     11.01 o 
  -3   3   6       47.49       58.63      8.37 o 
  -2   3   6      142.90      136.56     10.80 o 
  -1   3   6       20.87       30.80      7.75 o 
   0   3   6        7.25       10.23     16.22 o 
   1   3   6        0.39        0.00     12.78 o 
   2   3   6       28.93       23.43     17.15 o 
   3   3   6       56.50       88.10     14.36 o 
   4   3   6       35.29       51.29     14.64 o 
   5   3   6      141.19      122.27     13.35 o 
   6   3   6       83.76       77.90     12.25 o 
   7   3   6      490.30      450.98     25.04 o 
   8   3   6        3.55        4.14      6.76 o 
   9   3   6       21.47       44.02      9.55 o 
  10   3   6       99.96       77.55     12.18 o 
  11   3   6       84.62       57.84     11.84 o 
  12   3   6        3.09       10.13      9.11 o 
 -15   4   6        0.36        0.00     16.71 o 
 -14   4   6        4.45        4.37     15.62 o 
 -13   4   6       21.84        5.38      7.51 o 
 -12   4   6       10.21        8.31      6.77 o 
 -11   4   6        1.64        5.45      7.95 o 
 -10   4   6       43.76       45.25     17.38 o 
  -9   4   6        0.06       14.83      7.17 o 
  -8   4   6       76.31       60.94      9.19 o 
  -7   4   6     1356.77     1609.39     46.72 o 
  -6   4   6      159.44      128.99      8.79 o 
  -5   4   6       18.42       16.84      5.34 o 
  -4   4   6      105.34       88.33      9.48 o 
  -3   4   6        8.95        3.56      6.27 o 
  -2   4   6        2.14        2.00      5.57 o 
  -1   4   6      104.17      122.19     12.74 o 
   0   4   6       53.65       64.08     10.39 o 
   1   4   6       55.23       67.81     20.86 o 
   2   4   6       36.64       10.26     11.09 o 
   3   4   6        5.73        0.00      8.61 o 
   4   4   6      358.84      343.30     19.22 o 
   5   4   6       86.41       89.06     12.27 o 
   6   4   6      159.39      150.42     17.23 o 
   7   4   6       22.07       14.65      9.11 o 
   8   4   6       23.31       14.77      8.46 o 
   9   4   6      282.71      248.10     18.13 o 
  10   4   6       30.53       70.39     20.42 o 
  11   4   6        1.62        0.00      6.38 o 
  12   4   6       13.02        0.00      7.63 o 
 -15   5   6        0.71        0.00     15.62 o 
 -14   5   6        0.10        0.00     15.40 o 
 -13   5   6        0.59        1.73      7.91 o 
 -12   5   6        0.80        6.59      7.32 o 
 -11   5   6       13.81       16.95     15.34 o 
 -10   5   6        0.40        7.28      6.78 o 
  -9   5   6      113.52      109.60     11.02 o 
  -8   5   6      131.72      147.93     13.17 o 
  -7   5   6      425.89      399.99     19.30 o 
  -6   5   6      118.71      115.70     12.55 o 
  -5   5   6       35.31       39.51      6.41 o 
  -4   5   6        6.12       24.52      9.51 o 
  -3   5   6       18.79       22.53      6.70 o 
  -2   5   6        7.36       18.39      7.40 o 
  -1   5   6      233.76      227.68     16.18 o 
   0   5   6       53.66       64.40     15.05 o 
   1   5   6       99.34      105.52     14.44 o 
   2   5   6       19.07       13.68      9.60 o 
   3   5   6       32.06       31.52      9.28 o 
   4   5   6       44.87       36.71      9.59 o 
   5   5   6        0.49        0.00      8.42 o 
   6   5   6       29.72       26.70      9.81 o 
   7   5   6      228.14      189.12     17.29 o 
   8   5   6        3.91        0.00      7.42 o 
   9   5   6       79.60       80.11     12.21 o 
  10   5   6        0.02        0.69      6.88 o 
  11   5   6       18.98       31.87     10.53 o 
  12   5   6        3.80       18.79     10.58 o 
 -14   6   6        1.52       11.00     11.12 o 
 -13   6   6        0.79        0.00     15.78 o 
 -12   6   6        0.71        2.29     14.42 o 
 -11   6   6       77.99       75.02     13.24 o 
 -10   6   6      135.27      138.19     13.12 o 
  -9   6   6        5.78        3.91      9.86 o 
  -8   6   6       45.08       34.55      7.84 o 
  -7   6   6       32.24       28.03     11.26 o 
  -6   6   6       39.75       79.54     39.05 o 
  -5   6   6        1.74       12.34      7.32 o 
  -4   6   6        6.65       19.01      6.12 o 
  -3   6   6        3.34        2.68      7.87 o 
  -2   6   6        4.97       11.58      6.66 o 
  -1   6   6       29.39       32.21      8.65 o 
   0   6   6       31.30       38.49      7.98 o 
   1   6   6      105.01      132.99     21.64 o 
   2   6   6       64.31       60.07     10.12 o 
   3   6   6        1.31       14.55     13.15 o 
   4   6   6       24.42       53.39     19.59 o 
   5   6   6       64.38       82.80     15.40 o 
   6   6   6       70.36       70.83     12.23 o 
   7   6   6       96.03       97.59     14.24 o 
   8   6   6       88.65       88.41     17.83 o 
   9   6   6        1.92       13.48     14.17 o 
  10   6   6        6.65       14.51      9.10 o 
  11   6   6        0.00        0.00      7.57 o 
  12   6   6        0.01       20.91     11.05 o 
 -14   7   6        5.03       17.83     13.86 o 
 -13   7   6        1.32        7.48     10.35 o 
 -12   7   6       17.20       29.57     13.62 o 
 -11   7   6        0.44       10.35      9.69 o 
 -10   7   6        0.04        0.00     10.40 o 
  -9   7   6        4.19       44.05     22.06 o 
  -8   7   6        5.96        2.15      5.76 o 
  -7   7   6       21.92       27.42     11.26 o 
  -6   7   6       58.84       81.76     15.53 o 
  -5   7   6       57.85       80.91     13.16 o 
  -4   7   6       23.78       23.99      9.62 o 
  -3   7   6       13.95       13.35     12.03 o 
  -2   7   6        8.61       12.17      8.44 o 
  -1   7   6       91.12      109.17     15.18 o 
   0   7   6        9.31       36.16     10.59 o 
   1   7   6       77.45       90.08      9.84 o 
   2   7   6        1.11       26.69     13.05 o 
   3   7   6        0.74       16.93      9.71 o 
   4   7   6      101.44       72.31     11.68 o 
   5   7   6        0.52       35.88     15.45 o 
   6   7   6        0.07        0.00     11.25 o 
   7   7   6       44.57       50.79     11.73 o 
   8   7   6        7.53       16.35     13.17 o 
   9   7   6        7.56        5.68      8.39 o 
  10   7   6        0.62        9.94      8.49 o 
  11   7   6        2.76        4.80      8.97 o 
 -13   8   6        1.03        7.37     11.61 o 
 -12   8   6        0.94        0.00     10.35 o 
 -11   8   6       18.88       46.15     11.97 o 
 -10   8   6        7.76       13.93     10.62 o 
  -9   8   6        7.43        0.00     14.42 o 
  -8   8   6       30.02       35.94     26.59 o 
  -7   8   6      117.75      131.36     35.06 o 
  -6   8   6        1.83        9.22      9.55 o 
  -5   8   6        1.66       33.22     12.33 o 
  -4   8   6        1.85       11.66     11.19 o 
  -3   8   6       15.92       16.07      7.79 o 
  -2   8   6        0.49        1.21      6.25 o 
  -1   8   6        2.50        0.00      6.00 o 
   0   8   6        1.40        8.97      5.96 o 
   1   8   6      143.04      163.44     14.91 o 
   2   8   6        0.14        6.99     11.14 o 
   3   8   6        7.84       11.02      8.16 o 
   4   8   6        4.03        0.00      9.99 o 
   5   8   6       21.56       23.22      9.59 o 
   6   8   6        1.87       13.06     21.90 o 
   7   8   6       39.33       35.45     19.01 o 
   8   8   6       74.03       73.60     13.64 o 
   9   8   6       15.87        9.68     10.49 o 
  10   8   6        0.74       11.51      8.89 o 
  11   8   6        0.41        8.42     10.02 o 
 -13   9   6        0.73        8.23     11.16 o 
 -12   9   6       17.61       36.36     15.07 o 
 -11   9   6       37.00       63.79     30.20 o 
 -10   9   6        0.32       11.44     13.60 o 
  -9   9   6        1.63       17.06     10.83 o 
  -8   9   6       25.12       26.76     11.99 o 
  -7   9   6       71.71       77.55     23.43 o 
  -6   9   6       49.92       55.68     14.11 o 
  -5   9   6        4.84       33.78     36.97 o 
  -4   9   6        0.88        0.00      4.46 o 
  -3   9   6        3.04        3.07      4.95 o 
  -2   9   6       21.42       10.58      6.28 o 
  -1   9   6       16.70        8.85      6.07 o 
   0   9   6        1.88       10.55      8.79 o 
   1   9   6       78.66       59.45      8.87 o 
   2   9   6        3.12        9.99      9.43 o 
   3   9   6       89.35       82.47     11.93 o 
   4   9   6        0.29       25.34     12.55 o 
   5   9   6        7.70        0.20     13.00 o 
   6   9   6        2.05       11.21     20.37 o 
   7   9   6        0.55        8.97     10.27 o 
   8   9   6        4.02       19.71     10.86 o 
   9   9   6        0.01        0.00     10.03 o 
  10   9   6        0.55        2.59      8.67 o 
 -12  10   6        0.90       19.18     13.70 o 
 -11  10   6        5.41        0.00     10.70 o 
 -10  10   6        6.19       14.25     12.45 o 
  -9  10   6       15.19       24.37     24.85 o 
  -8  10   6       23.76       21.82     13.23 o 
  -7  10   6        3.93        7.54     10.27 o 
  -6  10   6       17.15        3.19      9.32 o 
  -5  10   6      257.37      273.79     34.57 o 
  -4  10   6       17.94       24.96     20.70 o 
  -3  10   6        2.98        0.00      5.60 o 
  -2  10   6        9.06        9.74      6.21 o 
  -1  10   6        1.01        0.00      4.76 o 
   0  10   6       12.73        5.72      5.47 o 
   1  10   6       15.49       26.53      7.51 o 
   2  10   6       15.99       19.36      7.36 o 
   3  10   6        6.92        0.00     12.15 o 
   4  10   6       28.49       33.66     17.38 o 
   5  10   6       19.13       35.82     12.14 o 
   6  10   6        0.03        0.58      7.58 o 
   7  10   6        6.13        6.87      9.81 o 
   8  10   6        0.00       39.69     31.80 o 
   9  10   6        0.31        2.29      8.78 o 
 -11  11   6        4.73        0.00     11.21 o 
 -10  11   6        3.72        0.00      9.25 o 
  -9  11   6        6.00        0.00      9.68 o 
  -8  11   6        0.43       20.81     12.00 o 
  -7  11   6        0.72        0.00     11.95 o 
  -6  11   6       36.61       28.49     14.85 o 
  -5  11   6       43.36       56.58     14.45 o 
  -4  11   6       78.30       84.88     18.15 o 
  -3  11   6      228.74      215.80     17.11 o 
  -2  11   6       90.58       79.91     34.51 o 
  -1  11   6        7.65       13.87      6.31 o 
   0  11   6        0.39        0.00      5.04 o 
   1  11   6        0.14       11.16      7.74 o 
   2  11   6       21.95       38.88      8.47 o 
   3  11   6       23.25       30.62     13.89 o 
   4  11   6       73.18       59.39     20.72 o 
   5  11   6       63.65       63.45     13.60 o 
   6  11   6       19.10        0.33      8.78 o 
   7  11   6       20.98       15.84     10.61 o 
   8  11   6       15.78        9.78     11.92 o 
 -10  12   6        4.32        0.52     18.95 o 
  -9  12   6        3.08       12.27     12.53 o 
  -8  12   6        0.82       17.55     25.17 o 
  -7  12   6        0.67        2.92      9.06 o 
  -6  12   6       19.48       26.77     21.19 o 
  -5  12   6       15.18       30.74     20.53 o 
  -4  12   6        7.68        1.31     14.09 o 
  -3  12   6       41.45       28.84     15.45 o 
  -2  12   6        7.09        5.98      9.98 o 
  -1  12   6        0.14        0.00      8.64 o 
   0  12   6       49.51       37.71     14.85 o 
   1  12   6        0.16        0.00      6.09 o 
   2  12   6       14.61        7.23      7.26 o 
   3  12   6        0.02       13.30      9.34 o 
   4  12   6        4.94        8.02      9.82 o 
   5  12   6       30.42       33.38     15.33 o 
   6  12   6       21.34       24.19     11.63 o 
   7  12   6        0.35       19.93     12.91 o 
  -9  13   6        1.67        6.47     12.61 o 
  -8  13   6        0.57        0.00     15.40 o 
  -7  13   6        9.93       14.13     20.15 o 
  -6  13   6        0.33        1.84     12.72 o 
  -5  13   6        1.02        1.19      9.75 o 
  -4  13   6        5.47        3.61     17.80 o 
  -3  13   6      101.08      134.18     22.83 o 
  -2  13   6        2.75       26.30     15.24 o 
  -1  13   6        0.80        0.00     20.42 o 
   0  13   6        0.03        0.00      9.81 o 
   1  13   6        0.74       14.96      9.31 o 
   2  13   6        8.97       20.71      9.94 o 
   3  13   6        3.74       25.26     30.80 o 
   4  13   6        0.61        0.00      8.61 o 
   5  13   6        0.88        2.55     11.67 o 
   6  13   6        2.41        0.00      9.73 o 
  -7  14   6        2.88        9.43     13.87 o 
  -6  14   6        0.68       16.22     12.29 o 
  -5  14   6       25.14       25.48     14.09 o 
  -4  14   6        1.08        2.02     19.22 o 
  -3  14   6       34.48       46.21     25.67 o 
  -2  14   6        8.39       14.90     15.31 o 
  -1  14   6       16.41       63.51     17.47 o 
   0  14   6       27.01       51.58     29.12 o 
   1  14   6        7.38        0.00     12.40 o 
   2  14   6        1.17        1.20     14.85 o 
   3  14   6        2.48        0.00     12.61 o 
   4  14   6       12.65       57.13     18.24 o 
  -5  15   6        1.31       15.35     21.57 o 
  -4  15   6       17.04       42.38     14.91 o 
  -3  15   6       17.96       22.93     16.52 o 
  -2  15   6        1.78       15.18     22.72 o 
  -1  15   6       14.77       28.44     15.74 o 
   0  15   6       16.10       42.83     24.08 o 
   1  15   6       12.61       14.58     12.20 o 
   2  15   6        0.39        0.00     16.02 o 
 -14   1   7        1.55        0.00     12.64 o 
 -13   1   7        1.58        4.48     12.14 o 
 -12   1   7        0.33        0.00     10.73 o 
 -11   1   7       24.26       27.08     11.98 o 
 -10   1   7        2.65        3.39      6.25 o 
  -9   1   7       29.53       24.55      8.30 o 
  -8   1   7       51.05       58.78      9.98 o 
  -7   1   7      162.71      172.89     10.52 o 
  -6   1   7       34.41       48.25     23.39 o 
  -5   1   7     1144.21     1179.19     33.00 o 
  -4   1   7      165.13      167.99     13.15 o 
  -3   1   7      434.83      450.36     18.85 o 
  -2   1   7      122.64      136.69     14.97 o 
  -1   1   7        1.17        8.58      9.30 o 
   0   1   7        0.16       13.41     18.18 o 
   1   1   7        9.12       17.99      9.89 o 
   2   1   7        4.76        0.00     14.64 o 
   3   1   7       15.29       25.34      9.45 o 
   4   1   7        6.91       21.11     11.72 o 
   5   1   7        6.75       27.99     11.75 o 
   6   1   7       10.20        1.78      8.53 o 
   7   1   7        3.40       15.79      9.29 o 
   8   1   7        0.00       13.97      8.59 o 
   9   1   7       22.70       21.80     10.79 o 
  10   1   7        8.76        7.53      7.82 o 
  11   1   7       74.23       51.20     12.06 o 
 -14   2   7        0.01        0.00     12.12 o 
 -13   2   7        2.15        1.09     20.48 o 
 -12   2   7       13.30        7.05     10.86 o 
 -11   2   7        1.71        0.00      6.08 o 
 -10   2   7       12.37        5.75      6.08 o 
  -9   2   7        8.44       14.91      9.33 o 
  -8   2   7       22.78       28.90      8.52 o 
  -7   2   7        5.89        2.52      4.67 o 
  -6   2   7        7.43       18.93      6.80 o 
  -5   2   7      877.16     1000.94     29.79 o 
  -4   2   7      657.54      677.91     23.60 o 
  -3   2   7       64.04       62.38     10.02 o 
  -2   2   7      193.92      217.99     21.11 o 
  -1   2   7      123.89      135.10     13.37 o 
   0   2   7      136.51      108.87     13.86 o 
   1   2   7       36.84       32.86     10.00 o 
   2   2   7       71.38       70.82     13.54 o 
   3   2   7       61.65       74.74     14.20 o 
   4   2   7        0.22        0.00      7.97 o 
   5   2   7        1.94        7.58      9.40 o 
   6   2   7       19.61       10.38      8.05 o 
   7   2   7        3.88       16.52      8.95 o 
   8   2   7        2.40       12.28     10.47 o 
   9   2   7       22.78       38.79     18.93 o 
  10   2   7        0.42       22.87     35.67 o 
  11   2   7       99.60       92.14     13.88 o 
 -14   3   7       18.13       11.76     12.44 o 
 -13   3   7       14.11        0.01     12.61 o 
 -12   3   7       26.27       15.47      8.82 o 
 -11   3   7        0.22        2.60      6.49 o 
 -10   3   7        3.36       10.03     12.67 o 
  -9   3   7        0.26        0.00      7.07 o 
  -8   3   7       54.27       51.14      9.86 o 
  -7   3   7        0.06        1.69      4.96 o 
  -6   3   7       56.65       55.63      7.71 o 
  -5   3   7      179.95      171.46     22.05 o 
  -4   3   7       52.04       58.85      8.52 o 
  -3   3   7        1.20       11.94      7.30 o 
  -2   3   7       65.75       77.69     10.97 o 
  -1   3   7      125.17      129.04     13.12 o 
   0   3   7        1.46        7.75      7.88 o 
   1   3   7       50.66       91.95     16.36 o 
   2   3   7       21.37       46.33     12.46 o 
   3   3   7      140.57      130.74     17.71 o 
   4   3   7       81.20       68.06     15.56 o 
   5   3   7       15.88        0.00      7.41 o 
   6   3   7        0.09        7.68     10.98 o 
   7   3   7        5.72       14.92     11.59 o 
   8   3   7        6.96        0.00      9.25 o 
   9   3   7      128.58      112.79     15.28 o 
  10   3   7       52.35       56.03     11.56 o 
  11   3   7        9.09        0.00     14.46 o 
 -14   4   7        7.00        0.00     15.18 o 
 -13   4   7        0.25        0.00     16.05 o 
 -12   4   7        2.27        2.92      7.52 o 
 -11   4   7        0.51        1.65     16.71 o 
 -10   4   7       23.39       28.21      8.71 o 
  -9   4   7      200.51      153.53     13.80 o 
  -8   4   7      135.08      119.40     12.78 o 
  -7   4   7        1.86        6.61      9.33 o 
  -6   4   7       11.54       19.07      5.80 o 
  -5   4   7        4.56       19.10      9.66 o 
  -4   4   7       23.57       54.25     19.52 o 
  -3   4   7        8.66       19.87      8.74 o 
  -2   4   7       36.09       32.16      8.45 o 
  -1   4   7       11.44       16.03     14.17 o 
   0   4   7        3.93       20.87      9.25 o 
   1   4   7        4.81        9.85     20.21 o 
   2   4   7       52.58       46.89     12.39 o 
   3   4   7        0.73        0.06      6.58 o 
   4   4   7        0.98        3.66     10.47 o 
   5   4   7        4.04        7.10      8.20 o 
   6   4   7       29.83       44.31     25.61 o 
   7   4   7       17.34       17.82     11.95 o 
   8   4   7       16.32       29.47     15.40 o 
   9   4   7       69.50       62.57     11.43 o 
  10   4   7       18.64        9.92     10.09 o 
  11   4   7       41.46       14.90     10.33 o 
 -14   5   7        0.31        0.00     19.22 o 
 -13   5   7        0.81        0.00     16.60 o 
 -12   5   7       17.22       17.59     11.86 o 
 -11   5   7       20.82       17.93     11.49 o 
 -10   5   7       10.84        8.64      8.03 o 
  -9   5   7       27.94       51.51      9.99 o 
  -8   5   7       38.30       45.29      9.95 o 
  -7   5   7       78.11       83.02     11.13 o 
  -6   5   7       33.60       51.01     10.60 o 
  -5   5   7      115.52       83.79     10.33 o 
  -4   5   7       23.34       27.44      8.94 o 
  -3   5   7        4.53        0.00      8.33 o 
  -2   5   7        3.15       29.41      8.26 o 
  -1   5   7        0.69        3.20     10.14 o 
   0   5   7        1.08        0.00      7.58 o 
   1   5   7        4.78        7.11      8.57 o 
   2   5   7      111.71      102.65     15.44 o 
   3   5   7        1.89        0.00      6.77 o 
   4   5   7       36.19       39.51     15.07 o 
   5   5   7       10.52       14.32      8.68 o 
   6   5   7        1.18       11.57     10.16 o 
   7   5   7        7.57        8.47      9.03 o 
   8   5   7       50.52       37.57     12.87 o 
   9   5   7        5.67        0.00      7.79 o 
  10   5   7        6.60        4.19      8.56 o 
 -13   6   7        0.66        0.00     11.51 o 
 -12   6   7        2.93        0.00     15.07 o 
 -11   6   7        6.95       16.06     12.26 o 
 -10   6   7        7.79       12.42     10.73 o 
  -9   6   7       27.44       43.19      9.33 o 
  -8   6   7       44.92       36.38     11.74 o 
  -7   6   7      219.09      220.97     22.47 o 
  -6   6   7        9.28        1.64     11.03 o 
  -5   6   7       34.75       34.07      7.68 o 
  -4   6   7       41.58       65.01     16.74 o 
  -3   6   7       32.04       37.83      8.75 o 
  -2   6   7        3.49        0.00      7.60 o 
  -1   6   7        8.30        0.00      7.76 o 
   0   6   7       37.97       20.64      9.23 o 
   1   6   7      120.26       86.86     15.18 o 
   2   6   7        0.00        8.37     12.27 o 
   3   6   7       15.23        2.53     10.68 o 
   4   6   7        3.61        0.00      7.78 o 
   5   6   7       38.36       55.90     13.13 o 
   6   6   7        0.09        4.14      8.11 o 
   7   6   7       62.97       51.47     19.02 o 
   8   6   7        0.06        0.00      9.23 o 
   9   6   7       58.33       39.90     12.75 o 
  10   6   7       19.07       11.42      9.38 o 
 -13   7   7        0.86       11.66     12.23 o 
 -12   7   7        4.56        0.00     11.49 o 
 -11   7   7        0.78       10.76      8.96 o 
 -10   7   7        5.44        5.96     12.94 o 
  -8   7   7       13.76        1.35     15.56 o 
  -7   7   7       20.13       30.13     14.96 o 
  -6   7   7       12.82       33.42     29.49 o 
  -5   7   7        6.91       15.62     10.39 o 
  -4   7   7        1.41        0.00      4.86 o 
  -3   7   7        1.27        3.22      7.09 o 
  -2   7   7        3.98        0.00      5.93 o 
  -1   7   7        8.76        5.97      7.78 o 
   0   7   7        1.54       12.73     10.21 o 
   1   7   7       14.78       17.08      8.53 o 
   2   7   7        0.26        0.00      6.67 o 
   3   7   7       17.26       44.84     12.70 o 
   4   7   7       45.72       54.89     11.26 o 
   5   7   7        5.53       11.40      8.39 o 
   6   7   7       19.31       10.27     10.31 o 
   7   7   7        0.21        5.44      9.31 o 
   8   7   7       18.33       21.10     12.09 o 
   9   7   7        8.83       24.44     11.12 o 
 -12   8   7        0.70       35.82     20.97 o 
 -11   8   7        0.93        0.00      9.69 o 
 -10   8   7        9.40       18.42     12.23 o 
  -9   8   7       19.31        6.77      9.65 o 
  -8   8   7       15.54       11.04     10.58 o 
  -7   8   7       19.50        0.92      9.65 o 
  -6   8   7       42.24       13.18     13.05 o 
  -5   8   7        6.71       60.83     22.72 o 
  -4   8   7        0.76        4.18      5.92 o 
  -3   8   7       35.16       21.51     16.91 o 
  -2   8   7       15.33       14.71     13.43 o 
  -1   8   7       86.30       70.09     14.04 o 
   0   8   7        0.21        9.50      9.27 o 
   1   8   7       29.29       25.11      8.45 o 
   2   8   7       29.35       14.36      9.09 o 
   3   8   7        0.66        5.45     10.66 o 
   4   8   7        4.75       19.85     19.04 o 
   5   8   7        0.01        2.98      7.65 o 
   6   8   7        0.09        8.95     10.00 o 
   7   8   7        1.42        3.87      9.84 o 
   8   8   7        0.06        1.69     10.38 o 
   9   8   7        0.46        6.05     10.79 o 
 -11   9   7        2.78       13.95     17.86 o 
 -10   9   7        0.90       11.92     12.21 o 
  -9   9   7       51.88       49.25     14.46 o 
  -8   9   7       15.95       13.35     15.45 o 
  -7   9   7       34.33       47.11     18.29 o 
  -6   9   7       93.61       75.19     17.07 o 
  -5   9   7      110.69      117.08     18.62 o 
  -4   9   7      107.08       79.18     25.56 o 
  -3   9   7        0.06        9.28      7.80 o 
  -2   9   7       24.29       27.53      7.99 o 
  -1   9   7      199.89      230.01     15.43 o 
   0   9   7       39.78       45.41     11.21 o 
   1   9   7        9.92       15.92      7.90 o 
   2   9   7        2.93        1.59      7.43 o 
   3   9   7       22.78       38.23     16.22 o 
   4   9   7        0.21        0.00      8.22 o 
   5   9   7       12.22       29.11     10.89 o 
   6   9   7       20.85       29.92     11.40 o 
   7   9   7       42.09       21.92     11.17 o 
   8   9   7       42.23       23.27     11.46 o 
 -11  10   7        2.05        0.00     11.02 o 
 -10  10   7        5.50        0.00     13.86 o 
  -9  10   7        3.49       15.28     12.01 o 
  -8  10   7        0.35        0.00     12.74 o 
  -7  10   7        3.98        5.47      9.61 o 
  -6  10   7        1.68       17.20     15.00 o 
  -5  10   7        4.59       26.23     13.36 o 
  -4  10   7        1.79       15.42     13.01 o 
  -3  10   7      108.95      120.67     18.46 o 
  -2  10   7       85.56       81.58     10.33 o 
  -1  10   7        7.08        5.35      6.71 o 
   0  10   7        2.87       11.34     11.12 o 
   1  10   7        0.71        5.55      7.87 o 
   2  10   7        4.18        0.00     12.96 o 
   3  10   7       25.34       21.16     10.78 o 
   4  10   7        2.19       14.91     13.45 o 
   5  10   7        4.18       10.95     10.17 o 
   6  10   7        2.96       87.23     52.84 o 
   7  10   7        4.78        8.06     13.75 o 
 -10  11   7        5.03        0.00     11.98 o 
  -9  11   7       12.49        7.67     13.48 o 
  -8  11   7        0.20        2.24     10.38 o 
  -7  11   7        1.73        8.60     10.67 o 
  -6  11   7        1.51       13.40     13.91 o 
  -5  11   7        0.02        7.80     13.40 o 
  -4  11   7        8.41        0.00     14.32 o 
  -3  11   7       35.75       44.38     15.47 o 
  -2  11   7        6.05        0.00      7.63 o 
  -1  11   7        0.24       10.28      7.05 o 
   0  11   7       14.23       17.67      8.11 o 
   1  11   7       16.21       20.55      9.86 o 
   2  11   7        6.10       21.89     11.86 o 
   3  11   7        7.67       13.39      9.49 o 
   4  11   7        6.09       20.19     11.14 o 
   5  11   7        0.32        0.00     10.08 o 
   6  11   7        2.82        0.00     10.36 o 
  -8  12   7        0.00        5.11     10.85 o 
  -7  12   7       29.44       39.72     32.33 o 
  -6  12   7        3.91        9.94     22.39 o 
  -5  12   7       13.24       13.71     12.16 o 
  -4  12   7       14.86       28.92     27.47 o 
  -3  12   7        8.88        0.00     12.51 o 
  -2  12   7        0.01        0.00     11.44 o 
  -1  12   7        1.59       30.12     11.60 o 
   0  12   7        0.84        4.93      8.62 o 
   1  12   7        1.49        1.83      9.65 o 
   2  12   7       15.17        0.15     10.18 o 
   3  12   7       18.04       11.55     17.29 o 
   4  12   7        5.05        7.97     10.57 o 
   5  12   7       22.55        0.00     11.53 o 
  -6  13   7       20.27       37.96     16.37 o 
  -5  13   7        0.30        5.16     13.66 o 
  -4  13   7        3.38        0.00     24.57 o 
  -3  13   7       15.67       26.90     16.28 o 
  -2  13   7       22.90        0.00     12.12 o 
  -1  13   7        7.05       40.25     18.08 o 
   0  13   7       25.54       23.55     16.38 o 
   1  13   7       23.88        5.30      8.79 o 
   2  13   7        2.18        7.90     11.02 o 
   3  13   7        2.78       13.87     20.86 o 
  -3  14   7       11.44        3.52     12.66 o 
  -2  14   7        1.94        0.00     13.40 o 
  -1  14   7        0.22        5.76     12.79 o 
   0  14   7        1.73        8.91     13.11 o 
 -13   0   8       14.05        0.00     18.13 o 
 -12   0   8        4.12       10.27     18.68 o 
 -11   0   8       18.77        1.31     15.40 o 
 -10   0   8        9.93       19.00     19.99 o 
  -9   0   8       21.36        0.00     12.45 o 
  -8   0   8        0.09       15.07     15.51 o 
  -7   0   8        0.15        0.00      8.63 o 
  -6   0   8       73.60       79.24     13.32 o 
  -5   0   8      137.37      133.50     22.99 o 
  -4   0   8       17.21       19.11     10.53 o 
  -3   0   8     1447.09     1674.25     69.02 o 
  -2   0   8      503.00      477.50     46.53 o 
   0   0   8        4.30        0.00     15.07 o 
   1   0   8        3.93       12.34     15.73 o 
   2   0   8        3.43        0.00     13.98 o 
   3   0   8        2.00       13.87     14.20 o 
   4   0   8        7.47       14.96     19.55 o 
   5   0   8       16.52        5.68     11.69 o 
   6   0   8       45.26       23.37     14.96 o 
   7   0   8       11.96       46.97     22.66 o 
   8   0   8        5.47        1.97     11.47 o 
   9   0   8        0.37       33.92     29.54 o 
 -13   1   8        0.45       17.14     16.44 o 
 -12   1   8        6.93       18.43     13.15 o 
 -11   1   8        1.34       22.33     13.54 o 
 -10   1   8        7.78        0.00     11.30 o 
  -9   1   8        3.44       14.52      9.21 o 
  -8   1   8        3.57       52.10     22.06 o 
  -7   1   8       11.12        5.13      6.16 o 
  -6   1   8        6.02        1.69      8.72 o 
  -5   1   8        2.96        0.00      5.88 o 
  -4   1   8        4.81       13.06      7.80 o 
  -3   1   8       69.95       85.14     13.73 o 
  -2   1   8       89.75      105.65     23.85 o 
  -1   1   8      107.35      124.75     17.07 o 
   0   1   8        9.54        0.00     10.62 o 
   1   1   8        0.90       10.27     13.11 o 
   2   1   8        2.14        0.00     10.38 o 
   3   1   8        1.00        8.10      8.85 o 
   4   1   8        2.68       24.14     19.77 o 
   5   1   8        3.54        6.74      9.10 o 
   6   1   8        3.17        1.46      8.91 o 
   7   1   8       12.54        8.50      9.16 o 
   8   1   8        9.56        0.73      9.02 o 
   9   1   8        0.06        2.14      7.76 o 
 -13   2   8        7.20       13.66     18.62 o 
 -12   2   8        1.81        0.00     18.89 o 
 -11   2   8        1.55       15.57     13.77 o 
 -10   2   8        1.19       10.34      8.67 o 
  -9   2   8        8.78        3.60      7.47 o 
  -8   2   8        0.62        0.00      7.35 o 
  -7   2   8       14.69       25.98     16.11 o 
  -6   2   8       27.34       33.27      8.65 o 
  -5   2   8       53.16       38.34      8.65 o 
  -4   2   8       17.83       12.79     10.76 o 
  -3   2   8       98.90       93.19     13.52 o 
  -2   2   8        6.36       32.94     15.10 o 
  -1   2   8      266.36      299.45     26.17 o 
   0   2   8       61.79       50.58     12.63 o 
   1   2   8        5.62        7.15     16.60 o 
   2   2   8        1.53        0.00     13.16 o 
   3   2   8        4.33       40.56     34.08 o 
   4   2   8       12.24       56.14     24.36 o 
   5   2   8        0.05        0.00     10.39 o 
   6   2   8        2.06        0.00      7.72 o 
   7   2   8        6.77        3.28      8.60 o 
   8   2   8        0.53        4.90      9.68 o 
   9   2   8        2.41       13.35     15.78 o 
 -13   3   8        5.06        0.00     20.21 o 
 -12   3   8        0.01        6.05     11.53 o 
 -11   3   8        3.49        4.43      8.89 o 
 -10   3   8        0.13        8.10     11.24 o 
  -9   3   8       17.76       18.35     14.52 o 
  -8   3   8       13.15        4.09      7.63 o 
  -7   3   8        0.21        0.00      7.16 o 
  -6   3   8       81.62       82.30     10.13 o 
  -5   3   8      178.27      173.31     14.05 o 
  -4   3   8      163.59      179.61     15.52 o 
  -3   3   8      415.28      415.00     24.12 o 
  -2   3   8        4.59        1.12      7.64 o 
  -1   3   8      191.65      195.68     18.34 o 
   0   3   8       16.45       42.81     17.69 o 
   1   3   8       61.24       48.25     27.41 o 
   2   3   8       38.36       21.63     11.43 o 
   3   3   8       76.55       88.80     17.54 o 
   4   3   8        2.67        2.28     14.80 o 
   5   3   8       18.13       20.33     10.82 o 
   6   3   8        1.87        0.00      8.24 o 
   7   3   8        1.60        0.00      7.73 o 
   8   3   8        0.01        0.00      7.50 o 
   9   3   8        0.32        0.00      7.92 o 
 -12   4   8        1.67       23.37     17.47 o 
 -11   4   8        0.83       11.38     10.47 o 
 -10   4   8        6.16        9.95      8.58 o 
  -9   4   8        0.57        0.00     10.92 o 
  -8   4   8       43.73       56.40     12.05 o 
  -7   4   8        7.70       28.14     17.31 o 
  -6   4   8        0.09        0.52      7.87 o 
  -5   4   8      102.68       81.22     18.11 o 
  -4   4   8        2.78        0.00      8.04 o 
  -3   4   8        2.10       14.61      9.06 o 
  -2   4   8      138.98      122.31     14.70 o 
  -1   4   8       39.02       49.68     10.92 o 
   0   4   8      116.87      140.59     18.61 o 
   1   4   8        0.00       18.81     12.79 o 
   2   4   8        3.22        1.43     14.14 o 
   3   4   8       49.20       49.25     15.08 o 
   4   4   8        1.31        7.79      8.02 o 
   5   4   8       37.69       14.78     17.64 o 
   6   4   8       12.30        5.32      8.87 o 
   7   4   8        8.29       24.04     16.66 o 
   8   4   8        1.14        3.94      8.78 o 
   9   4   8        3.06        0.00      9.53 o 
 -12   5   8        0.54       26.21     16.82 o 
 -11   5   8        0.00        0.00      9.48 o 
 -10   5   8       30.67       39.36     12.91 o 
  -9   5   8        2.61        8.87      8.21 o 
  -8   5   8       13.11       13.10      8.97 o 
  -7   5   8        2.79        0.00     11.56 o 
  -6   5   8        0.02        0.00     10.54 o 
  -5   5   8        4.08        6.42      6.92 o 
  -4   5   8       11.44        8.79     10.16 o 
  -3   5   8        0.76        0.00      7.30 o 
  -2   5   8        5.33        1.22     10.61 o 
  -1   5   8       12.71       38.41     11.46 o 
   0   5   8       61.10       54.33     27.41 o 
   1   5   8      150.51      143.78     20.02 o 
   2   5   8       19.18       22.00     11.78 o 
   3   5   8       13.59        0.00     10.08 o 
   4   5   8        0.17        2.39      9.55 o 
   5   5   8        0.20       28.80     11.94 o 
   6   5   8       24.63       18.01     11.09 o 
   7   5   8        0.04        6.12      9.57 o 
   8   5   8        4.03        5.88     10.40 o 
 -12   6   8        5.98        9.10     11.05 o 
 -11   6   8        1.37        0.00     11.95 o 
 -10   6   8       14.32        6.48     11.90 o 
  -9   6   8        1.39       13.24     15.56 o 
  -8   6   8        0.43       39.38     17.42 o 
  -7   6   8        1.35        8.74     11.10 o 
  -6   6   8        0.16        0.00     14.09 o 
  -5   6   8        8.02       13.57     17.64 o 
  -4   6   8        0.06        0.00      9.85 o 
  -3   6   8        5.98        5.94      9.57 o 
  -2   6   8       24.39       27.99     10.06 o 
  -1   6   8       38.50       41.06     14.70 o 
   0   6   8       48.55       53.26     13.62 o 
   1   6   8        7.69       26.86     12.42 o 
   2   6   8       17.34       16.62     12.77 o 
   3   6   8        3.67       11.07     18.89 o 
   4   6   8       25.67       52.90     34.07 o 
   5   6   8       10.92       18.01     10.40 o 
   6   6   8        1.40        1.09     10.99 o 
   7   6   8        4.12        2.80      8.29 o 
   8   6   8        2.88       12.40     11.45 o 
 -11   7   8        0.01        0.00     10.48 o 
 -10   7   8        1.25        0.00      9.47 o 
  -9   7   8       11.29       14.11     12.10 o 
  -8   7   8        0.70       18.11     11.43 o 
  -7   7   8       34.32       45.99     31.84 o 
  -6   7   8       24.73       31.89     17.69 o 
  -5   7   8        0.31        0.00     10.73 o 
  -4   7   8        0.53        0.66     11.58 o 
  -3   7   8        0.00        0.00      5.99 o 
  -2   7   8       21.94       46.76     11.38 o 
  -1   7   8        6.20        7.39     11.42 o 
   0   7   8        0.81        6.29     13.74 o 
   1   7   8       27.50       28.32     10.27 o 
   2   7   8       17.18        8.47     10.34 o 
   3   7   8       15.62        8.75      9.93 o 
   4   7   8        0.02       18.05     11.96 o 
   5   7   8       10.80       28.90     11.70 o 
   6   7   8        0.00        8.86     15.21 o 
   7   7   8        0.16        6.95     10.73 o 
 -10   8   8       29.43       52.74     15.16 o 
  -9   8   8        4.25        6.75     11.41 o 
  -8   8   8        0.28        0.00     19.00 o 
  -7   8   8       16.29        1.93     10.63 o 
  -6   8   8        5.69        0.00     10.72 o 
  -5   8   8       35.49       99.61     27.30 o 
  -4   8   8       24.24       44.04     14.63 o 
  -3   8   8        2.55        7.09      7.72 o 
  -2   8   8        0.98        0.00     10.73 o 
  -1   8   8       55.73       75.65     15.22 o 
   0   8   8       30.27       37.48     18.62 o 
   1   8   8        3.15        8.95      9.13 o 
   2   8   8        0.54        6.58     11.85 o 
   3   8   8        9.98        4.06     11.49 o 
   4   8   8       17.20       25.28     12.97 o 
   5   8   8        0.83        6.84      9.95 o 
   6   8   8        5.71        0.75     11.27 o 
   7   8   8        6.73        2.77      9.89 o 
  -9   9   8       16.99       49.83     26.70 o 
  -8   9   8        1.35        8.08     16.05 o 
  -7   9   8        8.64        6.03     12.29 o 
  -6   9   8        0.75        3.28     11.78 o 
  -5   9   8       26.58       79.38     20.31 o 
  -4   9   8        0.26       20.29     12.95 o 
  -3   9   8        4.37        4.06     12.19 o 
  -2   9   8       35.37       24.95     10.03 o 
  -1   9   8        0.47        0.00      6.79 o 
   0   9   8       10.20        0.00      6.79 o 
   1   9   8        0.01       16.16      9.74 o 
   2   9   8        0.44       14.48     11.01 o 
   3   9   8       11.68       11.61     10.38 o 
   4   9   8        1.15       22.29     11.19 o 
   5   9   8        8.98       14.06     14.99 o 
   6   9   8        1.89        0.00     13.71 o 
  -8  10   8        0.18        0.96     10.71 o 
  -7  10   8        7.10        3.22     10.71 o 
  -6  10   8        0.01        3.68     13.75 o 
  -5  10   8        8.61        8.00     14.67 o 
  -4  10   8        0.63       19.11     22.61 o 
  -3  10   8        4.25       18.89     13.11 o 
  -2  10   8        0.04        6.08     10.81 o 
  -1  10   8        2.36       11.65      7.63 o 
   0  10   8       26.85       41.93     10.36 o 
   1  10   8       14.56       10.51      9.45 o 
   2  10   8        4.60        0.00     12.29 o 
   3  10   8        0.42       16.09     12.16 o 
   4  10   8       19.60        6.42     12.70 o 
   5  10   8       15.94       16.40     12.73 o 
  -7  11   8        2.04        0.00     12.94 o 
  -6  11   8       24.31       61.11     19.72 o 
  -5  11   8        1.06        7.21     15.74 o 
  -4  11   8       70.03      106.76     23.54 o 
  -3  11   8       52.56       73.72     28.72 o 
  -2  11   8       34.35       46.39     17.46 o 
  -1  11   8       15.90       17.11     13.02 o 
   0  11   8        9.11        0.00     11.26 o 
   1  11   8        0.30        1.73      9.65 o 
   2  11   8        3.01        5.16      9.53 o 
   3  11   8       36.45       33.12     12.96 o 
  -4  12   8        3.55        0.00     18.75 o 
  -3  12   8       26.08       20.07     16.18 o 
  -2  12   8       12.36        0.00     19.22 o 
  -1  12   8       16.82        5.59     12.09 o 
   0  12   8       13.40        2.74     20.21 o 
   1  12   8       38.84       30.91     15.52 o 
 -11   1   9       51.16       63.78     18.71 o 
 -10   1   9        2.39        9.45     13.20 o 
  -9   1   9        0.70        0.00     19.06 o 
  -8   1   9        0.46       24.98     14.89 o 
  -7   1   9        0.18        4.67      7.20 o 
  -6   1   9       33.49       35.83     12.69 o 
  -5   1   9        0.65       17.48      8.72 o 
  -4   1   9        1.40        1.30      7.83 o 
  -3   1   9      127.44      117.41     17.87 o 
  -2   1   9      152.41      151.49     22.86 o 
  -1   1   9       31.24       50.64     15.80 o 
   0   1   9        0.01       10.42     11.97 o 
   1   1   9       14.37       21.26     15.89 o 
   2   1   9        1.81        3.08     11.69 o 
   3   1   9       11.88       16.08     13.97 o 
   4   1   9        0.01        0.00     11.61 o 
   5   1   9       12.65        0.00      8.08 o 
   6   1   9        0.16        7.14     14.30 o 
   7   1   9        3.74        9.66     12.78 o 
 -11   2   9       18.93       40.39     18.82 o 
 -10   2   9        6.98       16.29     18.84 o 
  -9   2   9        0.78        0.00      9.55 o 
  -8   2   9       43.09       79.63     17.87 o 
  -7   2   9       13.07       22.22     10.54 o 
  -6   2   9       10.36        8.81      8.37 o 
  -5   2   9        7.09       32.25     15.63 o 
  -4   2   9       76.75       99.04     17.50 o 
  -3   2   9        9.42        6.33      9.98 o 
  -2   2   9       20.84       42.33     14.28 o 
  -1   2   9       81.05       65.14     18.35 o 
   0   2   9      148.18      157.59     38.06 o 
   2   2   9        5.60        8.81     11.51 o 
   3   2   9        4.48        0.00     11.11 o 
   4   2   9        7.28       27.52     14.63 o 
   5   2   9        0.01        0.00      9.05 o 
   6   2   9        1.27        0.00     15.04 o 
   7   2   9        4.68       20.12     11.63 o 
 -11   3   9        2.94        5.25     13.43 o 
 -10   3   9        2.72        4.63     12.23 o 
  -9   3   9        7.35        8.81     10.68 o 
  -8   3   9        7.35       21.98     20.39 o 
  -7   3   9        0.37       10.53      9.55 o 
  -6   3   9        9.96       24.70     13.65 o 
  -5   3   9        0.15        0.00      7.04 o 
  -4   3   9        4.31        0.00      9.38 o 
  -3   3   9       55.22       54.90     13.68 o 
  -2   3   9        5.03       23.20     21.24 o 
  -1   3   9      193.26      200.12     26.05 o 
   0   3   9       19.99       36.86     15.44 o 
   1   3   9       27.61       17.59     14.73 o 
   2   3   9       10.16       34.38     13.44 o 
   3   3   9       36.69       14.12     13.71 o 
   4   3   9        7.33        4.26     18.46 o 
   5   3   9        8.50       25.22     13.81 o 
   6   3   9        0.00       10.52     11.06 o 
 -10   4   9        0.13        0.00      9.11 o 
  -9   4   9       16.61       19.95     11.46 o 
  -8   4   9       24.42        9.91     10.50 o 
  -7   4   9        3.05       11.62     10.68 o 
  -6   4   9        1.11       10.59     26.10 o 
  -5   4   9       28.81       35.00     18.44 o 
  -4   4   9       27.77       49.19     12.89 o 
  -3   4   9       23.75       24.75     11.28 o 
  -2   4   9       10.87       39.81     12.18 o 
  -1   4   9       36.54       23.55     14.44 o 
   0   4   9        5.69        0.00     15.84 o 
   1   4   9      164.98      174.31     22.28 o 
   2   4   9       84.43       62.27     16.41 o 
   3   4   9        2.20        0.59     16.22 o 
   4   4   9        3.13        0.00      9.05 o 
   5   4   9        1.45        0.00     10.02 o 
   6   4   9        5.27        0.00     11.44 o 
 -10   5   9        2.01        0.00     11.53 o 
  -9   5   9        1.26        0.00      8.99 o 
  -8   5   9        8.25        4.81     12.47 o 
  -7   5   9       11.50        0.22     13.65 o 
  -6   5   9       45.12       60.02     32.87 o 
  -5   5   9       26.82       11.10     13.88 o 
  -4   5   9       57.32       56.50     15.21 o 
  -3   5   9        4.64        0.00      9.31 o 
  -2   5   9        4.78       10.01     10.55 o 
  -1   5   9      112.05       79.01     18.44 o 
   0   5   9        0.49        0.00      9.39 o 
   1   5   9       70.65       68.03     17.14 o 
   2   5   9        0.02       28.19     14.93 o 
   3   5   9        0.90        5.49      9.32 o 
   4   5   9        8.93       30.16     28.35 o 
   5   5   9        7.74       12.75     12.70 o 
   6   5   9        3.55        0.00     11.03 o 
  -9   6   9        7.34       28.46     15.17 o 
  -8   6   9       21.84       34.96     34.08 o 
  -7   6   9       60.74       61.24     20.92 o 
  -6   6   9        0.02       14.15     24.46 o 
  -5   6   9        0.02        0.00     12.83 o 
  -4   6   9        0.77       30.18     15.00 o 
  -3   6   9        2.96        2.33      9.04 o 
  -2   6   9        1.98        0.00      7.75 o 
  -1   6   9       52.33       48.89     12.81 o 
   0   6   9        5.78       37.04     14.44 o 
   1   6   9      178.74      158.89     24.61 o 
   2   6   9        0.93       32.86     15.43 o 
   3   6   9       37.22       28.37     14.39 o 
   4   6   9        1.14        0.00     11.44 o 
   5   6   9        0.01       17.17     12.13 o 
  -8   7   9       16.77       18.23     17.02 o 
  -7   7   9       39.87       18.46     15.70 o 
  -6   7   9        1.70        0.00     21.95 o 
  -5   7   9        0.09        1.94     10.33 o 
  -4   7   9        0.05        0.00     14.53 o 
  -3   7   9        0.06        7.43     17.26 o 
  -2   7   9       14.60       10.15      9.64 o 
  -1   7   9        0.01       10.30     11.23 o 
   0   7   9       59.27       35.88     16.98 o 
   1   7   9        4.26        0.00     11.20 o 
   2   7   9       87.78      104.92     17.33 o 
   3   7   9       34.24       43.95     13.88 o 
   4   7   9        0.04       13.88     14.85 o 
  -7   8   9        5.01       14.73     17.50 o 
  -6   8   9        0.49       14.70     14.87 o 
  -5   8   9        7.30       26.99     15.48 o 
  -4   8   9        4.10       18.56     15.06 o 
  -3   8   9        4.07        0.00     16.04 o 
  -2   8   9        6.59        0.22     20.86 o 
  -1   8   9        8.94        9.26     11.12 o 
   0   8   9       15.25       30.72     13.96 o 
   1   8   9        6.56        2.74      9.91 o 
   2   8   9        0.03        1.47     10.98 o 
   3   8   9        5.25       32.27     13.37 o 
  -6   9   9        6.04       10.46     14.87 o 
  -5   9   9        0.60       17.26     22.39 o 
  -4   9   9        0.70        7.67     11.88 o 
  -3   9   9       12.43       15.38     16.66 o 
  -2   9   9        5.88        6.94      9.74 o 
  -1   9   9        3.11        0.00     11.33 o 
   0   9   9        3.36       18.79     11.55 o 
   1   9   9        0.02        7.40     10.49 o 
   2   9   9       14.86        7.31     10.71 o 
  -2  10   9       11.20        7.51     14.43 o 
  -8   0  10        1.29        9.07     21.08 o 
  -7   0  10        0.07        0.00     16.16 o 
  -6   0  10        0.00        0.00     13.72 o 
  -4   0  10        0.43        0.00     19.77 o 
  -3   0  10        1.67       18.24     21.30 o 
  -2   0  10        5.96       38.66     25.78 o 
  -1   0  10       95.19      112.71     33.64 o 
   0   0  10       21.91       27.52     21.19 o 
   1   0  10        0.60        0.00     19.33 o 
   2   0  10        0.08        0.00     19.88 o 
   3   0  10       10.70        0.00     19.33 o 
  -8   1  10        0.25        0.00     13.01 o 
  -7   1  10        1.55        5.30     14.20 o 
  -6   1  10        5.47        2.22     17.77 o 
  -5   1  10        9.07       12.55     11.00 o 
  -4   1  10        0.05        7.77     13.18 o 
  -3   1  10       13.53       11.46     14.16 o 
  -2   1  10       18.41        8.54     14.90 o 
  -1   1  10       27.01       59.12     35.88 o 
   0   1  10       31.24       66.52     40.36 o 
   1   1  10       23.56       25.48     18.38 o 
   2   1  10        9.25       16.03     15.24 o 
   3   1  10        9.76        0.00     16.02 o 
  -8   2  10        1.16       22.10     17.10 o 
  -7   2  10        0.09        0.00     10.28 o 
  -6   2  10        7.65       10.94     14.69 o 
  -5   2  10        0.22        2.54     17.42 o 
  -4   2  10        1.33        5.33     10.39 o 
  -3   2  10       26.70       18.49     15.52 o 
  -2   2  10       75.78       67.59     20.50 o 
  -1   2  10        1.19        0.00     24.03 o 
   0   2  10        1.96        4.32     16.71 o 
   1   2  10        4.42        0.00     14.99 o 
   2   2  10        0.08       14.20     22.94 o 
   3   2  10        5.00        3.44     16.76 o 
  -7   3  10        3.19        0.00     14.38 o 
  -6   3  10        0.87        0.37     10.61 o 
  -5   3  10        1.45       21.76     18.79 o 
  -4   3  10       18.12       37.74     13.39 o 
  -3   3  10       24.28       55.11     24.79 o 
  -2   3  10       20.48       12.56     14.33 o 
  -1   3  10       53.73       52.14     19.18 o 
   0   3  10       16.74        2.29     19.17 o 
   1   3  10        5.33       25.13     17.88 o 
   2   3  10       13.40       42.98     20.41 o 
   3   3  10        0.00        2.51     14.15 o 
  -6   4  10       13.65       17.80     17.11 o 
  -5   4  10       36.59       33.34     16.70 o 
  -4   4  10        2.26        0.00     14.56 o 
  -3   4  10        4.61       16.88     12.69 o 
  -2   4  10        0.45        0.00     14.48 o 
  -1   4  10        0.54        9.60     15.13 o 
   0   4  10        3.91       27.76     17.89 o 
   1   4  10        0.39        0.00     14.85 o 
   2   4  10        0.64        0.00     11.04 o 
  -6   5  10        9.78       18.42     15.85 o 
  -5   5  10       12.78        4.66     13.04 o 
  -4   5  10        0.09        6.98     12.86 o 
  -3   5  10        4.14        1.98     12.88 o 
  -2   5  10        9.43        3.03     16.93 o 
  -1   5  10        3.40       33.38     16.53 o 
   0   5  10       45.03       21.87     16.11 o 
   1   5  10       16.83       21.51     42.05 o 
  -4   6  10        0.38        0.00     21.30 o 
  -3   6  10        0.65        3.82     12.09 o 
  -2   6  10        1.59        0.00     23.70 o 
  -1   6  10        7.79        0.00     13.03 o 
                                                 
